# Supplementary material for: ﻿New species of Sticta (lichenised Ascomycota, lobarioid Peltigeraceae) from Bolivia suggest a high level of endemism in the Central Andes
Source: MycoKeys. 2022 Sep 13;92:131–60. doi: 10.3897/mycokeys.92.89960 (PMC9849061; doi:10.3897/mycokeys.92.89960)
Supplement: XML Treatment for Sticta amboroensis [file mycokeys.92.89960-treatment1.xml]

<!DOCTYPE tp:taxon-treatment
  PUBLIC "-//TaxonX//DTD Taxonomic Treatment Publishing DTD v0 20100105//EN" "tax-treatment-NSO.dtd">
<tp:taxon-treatment xmlns:tp="http://www.plazi.org/taxpub"><tp:treatment-meta><kwd-group><label>Taxon classification</label><kwd>
                  <named-content content-type="kingdom">Fungi</named-content>
                </kwd><kwd>
                  <named-content content-type="order">Peltigerales</named-content>
                </kwd><kwd>
                  <named-content content-type="family">Peltigeraceae</named-content>
                </kwd></kwd-group><mixed-citation publication-type="journal"><person-group><name><surname>Ossowska</surname><given-names>Emilia Anna</given-names></name><name><surname>Moncada</surname><given-names>Bibiana</given-names></name><name><surname>Kukwa</surname><given-names>Martin</given-names></name><name><surname>Flakus</surname><given-names>Adam</given-names></name><name><surname>Rodriguez-Flakus</surname><given-names>Pamela</given-names></name><name><surname>Olszewska</surname><given-names>Sandra</given-names></name><name><surname>Lücking</surname><given-names>Robert</given-names></name></person-group><article-title>﻿New species of <italic><tp:taxon-name><tp:taxon-name-part taxon-name-part-type="genus" reg="Sticta">Sticta</tp:taxon-name-part></tp:taxon-name></italic> (lichenised <tp:taxon-name><tp:taxon-name-part taxon-name-part-type="phylum">Ascomycota</tp:taxon-name-part></tp:taxon-name>, lobarioid <tp:taxon-name><tp:taxon-name-part taxon-name-part-type="family">Peltigeraceae</tp:taxon-name-part></tp:taxon-name>) from Bolivia suggest a high level of endemism in the Central Andes</article-title><source>MycoKeys</source><day>13</day><month>09</month><year>2022</year><volume>92</volume><fpage>131</fpage><lpage>160</lpage><pub-id pub-id-type="doi">10.3897/mycokeys.92.89960</pub-id></mixed-citation></tp:treatment-meta><tp:nomenclature><label>﻿</label><tp:taxon-name>
                <object-id xmlns:xlink="http://www.w3.org/1999/xlink" content-type="arpha" xlink:type="simple">0C81B12C-338C-5FD9-8DDD-BFB015FD3B7B</object-id>
                <tp:taxon-name-part taxon-name-part-type="genus" reg="Sticta">Sticta</tp:taxon-name-part>
                <tp:taxon-name-part taxon-name-part-type="species" reg="amboroensis">amboroensis</tp:taxon-name-part>
                <object-id xmlns:xlink="http://www.w3.org/1999/xlink" content-type="mycobank" xlink:type="simple"> MB845385</object-id>
              </tp:taxon-name><tp:taxon-authority>Ossowska, Kukwa, B. Moncada &amp; Lücking</tp:taxon-authority><tp:taxon-status xmlns:xlink="http://www.w3.org/1999/xlink" xlink:type="simple">sp. nov.</tp:taxon-status><xref ref-type="fig" rid="F2">Fig. 2</xref></tp:nomenclature><tp:treatment-sec sec-type="diagnosis" id="SECID0EBYAE"><title>Diagnosis.</title><p>Differing from <italic><tp:taxon-name><tp:taxon-name-part taxon-name-part-type="genus" reg="Sticta">S.</tp:taxon-name-part><tp:taxon-name-part taxon-name-part-type="species" reg="subscrobiculata">subscrobiculata</tp:taxon-name-part></tp:taxon-name></italic> in the larger thalli with abundant marginal cilia and marginal and laminal apothecia with veined lower surface and the thickness of the upper cortex with 60–80 μm.</p><fig id="F2" position="float" orientation="portrait"><object-id xmlns:xlink="http://www.w3.org/1999/xlink" content-type="doi" xlink:type="simple">10.3897/mycokeys.92.89960.figure2</object-id><object-id xmlns:xlink="http://www.w3.org/1999/xlink" content-type="arpha" xlink:type="simple">C8A79ECC-6889-5E5F-89F4-A1A9B94CDCD2</object-id><label>Figure 2.</label><caption><p>Morphology of <italic><tp:taxon-name><tp:taxon-name-part taxon-name-part-type="genus" reg="Sticta">Sticta</tp:taxon-name-part><tp:taxon-name-part taxon-name-part-type="species" reg="amboroensis">amboroensis</tp:taxon-name-part></tp:taxon-name></italic> (holotype) <bold>A</bold> upper surface <bold>B</bold> lower surface <bold>C–D</bold> apothecia with hirsute margins <bold>E</bold> lower tomentum with cyphellae <bold>F</bold> marginal cilia <bold>G</bold> cyphella membrane <bold>H</bold> excipulum in section. Scale bars: 1 mm (<bold>A–F</bold>); 5 μm (<bold>G</bold>); 50 μm (<bold>H</bold>).</p></caption><graphic xmlns:xlink="http://www.w3.org/1999/xlink" xlink:href="mycokeys-92-131-g002.jpg" position="float" orientation="portrait" xlink:type="simple" id="oo_742337.jpg"><uri content-type="original_file" xlink:type="simple">https://binary.pensoft.net/fig/742337</uri></graphic></fig></tp:treatment-sec><tp:treatment-sec sec-type="material" id="SECID0E5ZAE"><title>Type.</title><p>Bolivia. Dept. Santa Cruz; Prov. Florida, Parque Nacional Amboró, above la Yunga Village, senda los Helechos, near view point, <named-content xmlns:xlink="http://www.w3.org/1999/xlink" content-type="dwc:verbatimCoordinates" xlink:type="simple"><named-content content-type="geo-json" specific-use="{&#34;type&#34;:&#34;Point&#34;,&#34;coordinates&#34;:[-63.913889,-18.047222]}" id="NCID0EH1AE" xlink:type="simple">18°02'50"S, 63°54'50"W</named-content></named-content>, elev. 2330 m, Yungas cloud forest with abundant tree ferns, corticolous, 08 June 2011, M. Kukwa 9899 (holotype UGDA, isotype LPB).</p></tp:treatment-sec><tp:treatment-sec sec-type="description" id="SECID0EM1AE"><title>Description.</title><p>Primary photobiont a green alga. Stipe absent. Thallus irregular, up to 25 cm diam., moderately branched, with 3–5 branches per 5 cm radius, branching polytomous; lobes ligulate to laciniate, imbricate to adjacent, involute, with their apices rounded to obtuse and involute and their margins entire to sinuous, not thickened; lobe internodes (3–)7–10(–20) mm long, (4–)8–7(–18) mm broad; thallus coriaceous. Upper surface plane to rugose-pitted towards the centre, beige-brown with darker apices in the herbarium, shiny, with the brown marginal line; surface glabrous, without papillae, without pruina, but with irregular to indistinct, cream maculae, present in older parts of lobes; marginal cilia abundant, simple to fasciculated, light to dark brown, rarely white, up to 0.5 mm long. Apothecia abundant, principally submarginal to laminal, sparse to aggregated, subpedicellate, without pronounced invagination on lower side, up to 3 mm diam.; disc light brown to brown (mature) and yellow (young), shiny to matt; margin entire to crenate, hirsute, with brown hairs, abundant in young apothecia, sparse in old ones. Vegetative propagules absent. Lower surface with somewhat elevated, diffuse ridges, cream to brown towards the centre; primary tomentum dense, sparse towards the margin, thick but thinner towards the margin, spongy to fasciculate, soft, light brown to dark brown; secondary tomentum absent. Rhizines scarce, brown to white, up to 8 mm long. Cyphellae 1–20 per cm<sup>2</sup> towards the thallus centre and 21–40 per cm<sup>2</sup> towards the margin, scattered, rounded to irregular, urceolate with wide pore, erumpent to prominent, remaining below the level of the primary tomentum, with the margin raised and involute, cream-coloured, with tomentum; pore 0.5–1.5 mm diam.; basal membrane pruinose in appearance, white to cream, K+ pale yellow, C–, <abbrev xmlns:xlink="http://www.w3.org/1999/xlink" xlink:title="K followed by C on the same thallus fragments" id="ABBRID0EW1AE" xlink:type="simple">KC</abbrev>–, <abbrev xmlns:xlink="http://www.w3.org/1999/xlink" xlink:title="para-phenylenediamine" id="ABBRID0E11AE" xlink:type="simple">Pd</abbrev>–. Medulla lax to compact, white, K–, C–, <abbrev xmlns:xlink="http://www.w3.org/1999/xlink" xlink:title="K followed by C on the same thallus fragments" id="ABBRID0E51AE" xlink:type="simple">KC</abbrev>–, <abbrev xmlns:xlink="http://www.w3.org/1999/xlink" xlink:title="para-phenylenediamine" id="ABBRID0EC2AE" xlink:type="simple">Pd</abbrev>–. No substances detected by <abbrev xmlns:xlink="http://www.w3.org/1999/xlink" xlink:title="thin-layer chromatography" id="ABBRID0EG2AE" xlink:type="simple">TLC</abbrev>.</p><p>Upper cortex paraplectenchymatous, 60–80 μm thick, consisting of 6–7 cell layers with cells 6–16 μm diam. (with smaller cells in outside parts of the cortex), their walls 3–5 μm thick and their lumina rounded to isodiametric, 4–15 μm diam. Photobiont layer 35–50 μm thick, its cells 5–8 μm diam. Medulla 150–220 μm thick, its hyphae 4–5 μm broad, without crystals. Lower cortex paraplectenchymatous, 30–45 μm thick, with 3–4 cell layers; cells 6–17 μm diam., their walls 2–7 μm thick. Hairs of lower primary tomentum up to 1 mm long, in fascicles of 12–20, hyphae unbranched, 5–6 μm wide with rugose walls, forming a brush-like head with free apices. Cyphella cavity up to 300 μm deep; compacted cells of basal membrane rarely with one papillae. Apothecia biatorine, up to 700 μm high, without distinct stipe; excipulum 125–175 μm broad, laterally with projecting hairs, 50 μm long, simple or in groups. Hymenium 100–110 μm high, K+ yellow; epihymenium up to 20 μm high, yellow-brown, K+ yellow intensifying, with gelatinous upper layer, ca. 5 μm high. Asci 6–8-spored, ascospores fusiform, 1–3-septate, 27–42 × 6–10 μm.</p></tp:treatment-sec><tp:treatment-sec sec-type="habitat" id="SECID0EL2AE"><title>Habitat and distribution.</title><p><italic><tp:taxon-name><tp:taxon-name-part taxon-name-part-type="genus" reg="Sticta">Sticta</tp:taxon-name-part><tp:taxon-name-part taxon-name-part-type="species" reg="amboroensis">amboroensis</tp:taxon-name-part></tp:taxon-name></italic> is known only from one locality in Parque Nacional Amboró in Department Santa Cruz, where it grows on tree bark at altitude 2330 m.</p></tp:treatment-sec><tp:treatment-sec sec-type="etymology" id="SECID0E32AE"><title>Etymology.</title><p>The name refers the Parque Nacional Amboró, where the species was found.</p></tp:treatment-sec><tp:treatment-sec sec-type="material" id="SECID0EB3AE"><title>Additional material examined.</title><p>Bolivia. Dept. Santa Cruz; Prov. Florida, Parque Nacional Amboró, above la Yunga Village, senda los Helechos, near view point, <named-content xmlns:xlink="http://www.w3.org/1999/xlink" content-type="dwc:verbatimCoordinates" xlink:type="simple"><named-content content-type="geo-json" specific-use="{&#34;type&#34;:&#34;Point&#34;,&#34;coordinates&#34;:[-63.913889,-18.047222]}" id="NCID0EK3AE" xlink:type="simple">18°02'50"S, 63°54'50"W</named-content></named-content>, elev. 2330 m, Yungas cloud forest with abundant tree ferns, 08 June 2011, M. Kukwa 9899a (LPB, UGDA).</p></tp:treatment-sec><tp:treatment-sec sec-type="notes" id="SECID0EP3AE"><title>Notes.</title><p><italic><tp:taxon-name><tp:taxon-name-part taxon-name-part-type="genus" reg="Sticta">Sticta</tp:taxon-name-part><tp:taxon-name-part taxon-name-part-type="species" reg="amboroensis">amboroensis</tp:taxon-name-part></tp:taxon-name></italic> forms an isolated lineage not far from other green algal species, such as <italic><tp:taxon-name><tp:taxon-name-part taxon-name-part-type="genus" reg="Sticta">S.</tp:taxon-name-part><tp:taxon-name-part taxon-name-part-type="species" reg="pulmonarioides">pulmonarioides</tp:taxon-name-part></tp:taxon-name></italic> B. Moncada &amp; Coca and <italic><tp:taxon-name><tp:taxon-name-part taxon-name-part-type="genus" reg="Sticta">S.</tp:taxon-name-part><tp:taxon-name-part taxon-name-part-type="species" reg="subscrobiculata">subscrobiculata</tp:taxon-name-part></tp:taxon-name></italic> (Nyl.) Gyeln. These species are characterised by a similar morphology, but clearly distinguished phylogenetically. In <italic><tp:taxon-name><tp:taxon-name-part taxon-name-part-type="genus" reg="Sticta">S.</tp:taxon-name-part><tp:taxon-name-part taxon-name-part-type="species" reg="subscrobiculata">subscrobiculata</tp:taxon-name-part></tp:taxon-name></italic>, the lobes are sparsely branched and pleurotomous and the marginal cilia are sparse to absent, although a cilia-like extension of the lower tomentum is usually visible (<xref ref-type="bibr" rid="B34">Moncada 2012</xref>). In the case of <italic><tp:taxon-name><tp:taxon-name-part taxon-name-part-type="genus" reg="Sticta">S.</tp:taxon-name-part><tp:taxon-name-part taxon-name-part-type="species" reg="pulmonarioides">pulmonarioides</tp:taxon-name-part></tp:taxon-name></italic>, thallus is smaller, up to 15 cm in diam., with sparse, mainly submarginal apothecia. In addition, the lower tomentum is sparse over the entire lower surface (<xref ref-type="bibr" rid="B36">Moncada et al. 2013a</xref>).</p></tp:treatment-sec><ref-list><ref id="B34"><mixed-citation xmlns:xlink="http://www.w3.org/1999/xlink" xlink:type="simple"><person-group><name name-style="western"><surname>Moncada</surname><given-names>B</given-names></name></person-group> (<year>2012</year>) El género <italic><tp:taxon-name><tp:taxon-name-part taxon-name-part-type="genus">Sticta</tp:taxon-name-part></tp:taxon-name></italic> (Schreb.) Ach. en Colombia, Taxonomía, Ecogeografía e Importancia. Doctoral thesis, Universidad Nacional de Colombia, Bogotá.</mixed-citation></ref><ref id="B36"><mixed-citation xmlns:xlink="http://www.w3.org/1999/xlink" xlink:type="simple"><person-group><name name-style="western"><surname>Moncada</surname><given-names>B</given-names></name><name name-style="western"><surname>Coca</surname><given-names>LF</given-names></name><name name-style="western"><surname>Lücking</surname><given-names>R</given-names></name></person-group> (<year>2013a</year>) <article-title>Neotropical members of <italic><tp:taxon-name><tp:taxon-name-part taxon-name-part-type="genus">Sticta</tp:taxon-name-part></tp:taxon-name></italic> (lichenized <tp:taxon-name><tp:taxon-name-part taxon-name-part-type="phylum">Ascomycota</tp:taxon-name-part></tp:taxon-name>: <tp:taxon-name><tp:taxon-name-part taxon-name-part-type="family">Lobariaceae</tp:taxon-name-part></tp:taxon-name>) forming photosymbiodemes, with the description of seven new species.</article-title><source>The Bryologist</source><volume>116</volume>(<issue>2</issue>): <fpage>169</fpage>–<lpage>200</lpage>. <ext-link xlink:type="simple" ext-link-type="doi" xlink:href="10.1639/0007-2745-116.2.169">https://doi.org/10.1639/0007-2745-116.2.169</ext-link></mixed-citation></ref></ref-list></tp:taxon-treatment>
