# Supplementary material for: ﻿New species of Sticta (lichenised Ascomycota, lobarioid Peltigeraceae) from Bolivia suggest a high level of endemism in the Central Andes
Source: MycoKeys. 2022 Sep 13;92:131–60. doi: 10.3897/mycokeys.92.89960 (PMC9849061; doi:10.3897/mycokeys.92.89960)
Supplement: XML Treatment for Sticta aymara [file mycokeys.92.89960-treatment2.xml]

<!DOCTYPE tp:taxon-treatment
  PUBLIC "-//TaxonX//DTD Taxonomic Treatment Publishing DTD v0 20100105//EN" "tax-treatment-NSO.dtd">
<tp:taxon-treatment xmlns:tp="http://www.plazi.org/taxpub"><tp:treatment-meta><kwd-group><label>Taxon classification</label><kwd>
                  <named-content content-type="kingdom">Fungi</named-content>
                </kwd><kwd>
                  <named-content content-type="order">Peltigerales</named-content>
                </kwd><kwd>
                  <named-content content-type="family">Peltigeraceae</named-content>
                </kwd></kwd-group><mixed-citation publication-type="journal"><person-group><name><surname>Ossowska</surname><given-names>Emilia Anna</given-names></name><name><surname>Moncada</surname><given-names>Bibiana</given-names></name><name><surname>Kukwa</surname><given-names>Martin</given-names></name><name><surname>Flakus</surname><given-names>Adam</given-names></name><name><surname>Rodriguez-Flakus</surname><given-names>Pamela</given-names></name><name><surname>Olszewska</surname><given-names>Sandra</given-names></name><name><surname>Lücking</surname><given-names>Robert</given-names></name></person-group><article-title>﻿New species of <italic><tp:taxon-name><tp:taxon-name-part taxon-name-part-type="genus" reg="Sticta">Sticta</tp:taxon-name-part></tp:taxon-name></italic> (lichenised <tp:taxon-name><tp:taxon-name-part taxon-name-part-type="phylum">Ascomycota</tp:taxon-name-part></tp:taxon-name>, lobarioid <tp:taxon-name><tp:taxon-name-part taxon-name-part-type="family">Peltigeraceae</tp:taxon-name-part></tp:taxon-name>) from Bolivia suggest a high level of endemism in the Central Andes</article-title><source>MycoKeys</source><day>13</day><month>09</month><year>2022</year><volume>92</volume><fpage>131</fpage><lpage>160</lpage><pub-id pub-id-type="doi">10.3897/mycokeys.92.89960</pub-id></mixed-citation></tp:treatment-meta><tp:nomenclature><label>﻿</label><tp:taxon-name>
                <object-id xmlns:xlink="http://www.w3.org/1999/xlink" content-type="arpha" xlink:type="simple">10515322-8238-5FCB-A5B9-B27353273FF1</object-id>
                <tp:taxon-name-part taxon-name-part-type="genus" reg="Sticta">Sticta</tp:taxon-name-part>
                <tp:taxon-name-part taxon-name-part-type="species" reg="aymara">aymara</tp:taxon-name-part>
                <object-id xmlns:xlink="http://www.w3.org/1999/xlink" content-type="mycobank" xlink:type="simple"> MB845386</object-id>
              </tp:taxon-name><tp:taxon-authority>Ossowska, Kukwa, B. Moncada, Flakus, Rodriguez-Flakus &amp; Lücking</tp:taxon-authority><tp:taxon-status xmlns:xlink="http://www.w3.org/1999/xlink" xlink:type="simple">sp. nov.</tp:taxon-status><xref ref-type="fig" rid="F3">Fig. 3</xref></tp:nomenclature><tp:treatment-sec sec-type="diagnosis" id="SECID0EDAAG"><title>Diagnosis.</title><p>Differing from <italic><tp:taxon-name><tp:taxon-name-part taxon-name-part-type="genus" reg="Sticta">S.</tp:taxon-name-part><tp:taxon-name-part taxon-name-part-type="species" reg="narinioana">narinioana</tp:taxon-name-part></tp:taxon-name></italic> in the presence of laminal isidia and in the absence of apothecia, as well as the less densely arranged cyphellae.</p><fig id="F3" position="float" orientation="portrait"><object-id xmlns:xlink="http://www.w3.org/1999/xlink" content-type="doi" xlink:type="simple">10.3897/mycokeys.92.89960.figure3</object-id><object-id xmlns:xlink="http://www.w3.org/1999/xlink" content-type="arpha" xlink:type="simple">21609711-866C-58ED-96B3-3F625F0C78A7</object-id><label>Figure 3.</label><caption><p>Morphology of <italic><tp:taxon-name><tp:taxon-name-part taxon-name-part-type="genus" reg="Sticta">Sticta</tp:taxon-name-part><tp:taxon-name-part taxon-name-part-type="species" reg="aymara">aymara</tp:taxon-name-part></tp:taxon-name></italic> (holotype) <bold>A</bold> upper surface with isidia <bold>B</bold> lower surface showing shallow ridges (visible on right-hand lobe after removal of tomentum) <bold>C</bold> laminal and branched isidia <bold>D</bold> tomentum and cyphellae. Scale bars: 1 mm.</p></caption><graphic xmlns:xlink="http://www.w3.org/1999/xlink" xlink:href="mycokeys-92-131-g003.jpg" position="float" orientation="portrait" xlink:type="simple" id="oo_742338.jpg"><uri content-type="original_file" xlink:type="simple">https://binary.pensoft.net/fig/742338</uri></graphic></fig></tp:treatment-sec><tp:treatment-sec sec-type="material" id="SECID0EUBAG"><title>Type.</title><p>Bolivia. Dept. La Paz; Prov. Nor Yungas, Parque Nacional y Área Natural de Manejo Integrado Cotapata, near Urpuma colony, <named-content xmlns:xlink="http://www.w3.org/1999/xlink" content-type="dwc:verbatimCoordinates" xlink:type="simple"><named-content content-type="geo-json" specific-use="{&#34;type&#34;:&#34;Point&#34;,&#34;coordinates&#34;:[-67.876111,-16.222222]}" id="NCID0E4BAG" xlink:type="simple">16°13'20"S, 67°52'34"W</named-content></named-content>, elev. 1989 m, Yungas montane forest, 30 June 2010, A. Flakus 17220 &amp; P. Rodriguez-Flakus (holotype KRAM, isotype LPB).</p></tp:treatment-sec><tp:treatment-sec sec-type="description" id="SECID0ECCAG"><title>Description.</title><p>Primary photobiont cyanobacterial (<italic><tp:taxon-name><tp:taxon-name-part taxon-name-part-type="genus" reg="Nostoc">Nostoc</tp:taxon-name-part></tp:taxon-name></italic>). Stipe absent. Thallus orbicular to irregular, up to 5 cm diam., sparsely branched, with 0–2 branches per 5 cm radius, branching pleurotomous; lobes suborbicular to flabellate, interspaced to adjacent, plane to undulate, with their apices rounded and revolute and their margins entire to sinuous, not thickened; lobe internodes (1–)2–4(–7) mm long, (3–)5–6(–10) mm broad; thallus subcoriaceous. Upper surface smooth to pitted or rugose towards the centre, brownish-yellow with darker apices in the herbarium, shiny; surface glabrous, without papillae and pruina, but with irregular, scattered, yellow maculae; marginal cilia absent. Apothecia absent. Vegetative propagules present, abundant, in the form of isidia, predominantly laminal, aggregate, richly branched from the beginning, isidial branches cylindrical to coralloid, vertical, up to 0.6 mm long and 0.05 mm broad, darker than the thallus, grey, shiny; in cross-section, round or rarely slightly flattened. Lower surface with somewhat elevated, diffuse ridges, yellow to brown towards the centre; primary tomentum dense to the margin, thick but thinner towards the margin, spongy to fasciculate, soft, golden to chocolate; secondary tomentum present, arachnoid. Rhizines absent. Cyphellae sparse, 1–10 per cm<sup>2</sup> towards the thallus centre and 1–20 per cm<sup>2</sup> towards the margin, scattered, angular to irregular, urceolate with wide pore, prominent, remaining below the level of the primary tomentum, with the margin raised and involute, cream-coloured, with or without tomentum; pore 0.25–0.75 mm diam.; basal membrane ± smooth, white, K–, C–, <abbrev xmlns:xlink="http://www.w3.org/1999/xlink" xlink:title="K followed by C on the same thallus fragments" id="ABBRID0ETCAG" xlink:type="simple">KC</abbrev>–, <abbrev xmlns:xlink="http://www.w3.org/1999/xlink" xlink:title="para-phenylenediamine" id="ABBRID0EXCAG" xlink:type="simple">Pd</abbrev>–. Medulla compact, cream, K–, C–, <abbrev xmlns:xlink="http://www.w3.org/1999/xlink" xlink:title="K followed by C on the same thallus fragments" id="ABBRID0E2CAG" xlink:type="simple">KC</abbrev>–, <abbrev xmlns:xlink="http://www.w3.org/1999/xlink" xlink:title="para-phenylenediamine" id="ABBRID0E6CAG" xlink:type="simple">Pd</abbrev>–. No substances detected by <abbrev xmlns:xlink="http://www.w3.org/1999/xlink" xlink:title="thin-layer chromatography" id="ABBRID0EDDAG" xlink:type="simple">TLC</abbrev>.</p><p>Upper cortex paraplectenchymatous, 15–40 μm thick, consisting of 2–3 cell layers with cells 7–18 μm diam. (with smaller cells in outside parts of the cortex), their walls 0.6–2 μm thick and their lumina rounded to isodiametric, 6–17 μm diam. Photobiont layer 25–70 μm thick, its cells 4–20 μm diam. Medulla 30–70 μm thick, its hyphae 2.5–6 μm broad, without crystals. Lower cortex paraplectenchymatous, 30–50 μm thick, with 3 cell layers; cells 6–20 μm diam., their walls 2–4 μm thick. Hairs of lower primary tomentum 150–400 μm long, in fascicles of more than 20, hyphae simple, septate with interlocked apices. Cyphella cavity up to 130 μm deep; cells of basal membrane without papillae or with single papillae. Apothecia not observed.</p></tp:treatment-sec><tp:treatment-sec sec-type="habitat" id="SECID0EIDAG"><title>Habitat and distribution.</title><p><italic><tp:taxon-name><tp:taxon-name-part taxon-name-part-type="genus" reg="Sticta">Sticta</tp:taxon-name-part><tp:taxon-name-part taxon-name-part-type="species" reg="aymara">aymara</tp:taxon-name-part></tp:taxon-name></italic> is known only from the type locality in the Department La Paz, at an altitude of 1989 m.</p></tp:treatment-sec><tp:treatment-sec sec-type="etymology" id="SECID0EZDAG"><title>Etymology.</title><p>The name refers the Aymara people in the Andes and Altiplano regions of South America who coined the term Yungas.</p></tp:treatment-sec><tp:treatment-sec sec-type="notes" id="SECID0E5DAG"><title>Notes.</title><p>Although this new taxon is known from a single collection only, we decided to describe it formally, as the material is well-developed and phylogenetically distinctive, shown by two sequences generated from different pieces of the specimen. <italic><tp:taxon-name><tp:taxon-name-part taxon-name-part-type="genus" reg="Sticta">Sticta</tp:taxon-name-part><tp:taxon-name-part taxon-name-part-type="species" reg="aymara">aymara</tp:taxon-name-part></tp:taxon-name></italic> forms a sister clade with the also newly-described <italic><tp:taxon-name><tp:taxon-name-part taxon-name-part-type="genus" reg="Sticta">S.</tp:taxon-name-part><tp:taxon-name-part taxon-name-part-type="species" reg="narinioana">narinioana</tp:taxon-name-part></tp:taxon-name></italic> from Colombia (see below). Both taxa produce isidia, but in <italic><tp:taxon-name><tp:taxon-name-part taxon-name-part-type="genus" reg="Sticta">S.</tp:taxon-name-part><tp:taxon-name-part taxon-name-part-type="species" reg="narinioana">narinioana</tp:taxon-name-part></tp:taxon-name></italic>, they are concentrated along the thallus margins and horizontally orientated, while in <italic><tp:taxon-name><tp:taxon-name-part taxon-name-part-type="genus" reg="Sticta">S.</tp:taxon-name-part><tp:taxon-name-part taxon-name-part-type="species" reg="aymara">aymara</tp:taxon-name-part></tp:taxon-name></italic>, they are laminal and upright. Moreover, sparse, submarginal apothecia, absent in <italic><tp:taxon-name><tp:taxon-name-part taxon-name-part-type="genus" reg="Sticta">S.</tp:taxon-name-part><tp:taxon-name-part taxon-name-part-type="species" reg="aymara">aymara</tp:taxon-name-part></tp:taxon-name></italic>, were observed in <italic><tp:taxon-name><tp:taxon-name-part taxon-name-part-type="genus" reg="Sticta">S.</tp:taxon-name-part><tp:taxon-name-part taxon-name-part-type="species" reg="narinioana">narinioana</tp:taxon-name-part></tp:taxon-name></italic>. Cilia are absent in both taxa, but in <italic><tp:taxon-name><tp:taxon-name-part taxon-name-part-type="genus" reg="Sticta">S.</tp:taxon-name-part><tp:taxon-name-part taxon-name-part-type="species" reg="narinioana">narinioana</tp:taxon-name-part></tp:taxon-name></italic>, the white tomentum projects beyond the edge of the lobes and resembles cilia. The two species also differ in the abundance of cyphellae, which are more densely arranged in <italic><tp:taxon-name><tp:taxon-name-part taxon-name-part-type="genus" reg="Sticta">S.</tp:taxon-name-part><tp:taxon-name-part taxon-name-part-type="species" reg="narinioana">narinioana</tp:taxon-name-part></tp:taxon-name></italic>.</p><p>The presence of isidia is also characteristic for <italic><tp:taxon-name><tp:taxon-name-part taxon-name-part-type="genus" reg="Sticta">S.</tp:taxon-name-part><tp:taxon-name-part taxon-name-part-type="species" reg="isidiokunthii">isidiokunthii</tp:taxon-name-part></tp:taxon-name></italic> B. Moncada &amp; Lücking and <italic><tp:taxon-name><tp:taxon-name-part taxon-name-part-type="genus" reg="Sticta">S.</tp:taxon-name-part><tp:taxon-name-part taxon-name-part-type="species" reg="weigelii">weigelii</tp:taxon-name-part></tp:taxon-name></italic>, amongst other similar species (<xref ref-type="bibr" rid="B34">Moncada 2012</xref>). However, isidia in these species are mainly marginal and differ in colour. In <italic><tp:taxon-name><tp:taxon-name-part taxon-name-part-type="genus" reg="Sticta">S.</tp:taxon-name-part><tp:taxon-name-part taxon-name-part-type="species" reg="aymara">aymara</tp:taxon-name-part></tp:taxon-name></italic> the isidia are grey, in <italic><tp:taxon-name><tp:taxon-name-part taxon-name-part-type="genus" reg="Sticta">S.</tp:taxon-name-part><tp:taxon-name-part taxon-name-part-type="species" reg="isidiokunthii">isidiokunthii</tp:taxon-name-part></tp:taxon-name></italic>, greenish-brown to brown and in <italic><tp:taxon-name><tp:taxon-name-part taxon-name-part-type="genus" reg="Sticta">S.</tp:taxon-name-part><tp:taxon-name-part taxon-name-part-type="species" reg="weigelii">weigelii</tp:taxon-name-part></tp:taxon-name></italic>, blackish-brown. Moreover, the latter taxa are characterised by thalli larger than <italic><tp:taxon-name><tp:taxon-name-part taxon-name-part-type="genus" reg="Sticta">S.</tp:taxon-name-part><tp:taxon-name-part taxon-name-part-type="species" reg="aymara">aymara</tp:taxon-name-part></tp:taxon-name></italic>, up to 10–15 cm in diam. Differences were also observed in the structure and colour of the lower surface. In <italic><tp:taxon-name><tp:taxon-name-part taxon-name-part-type="genus" reg="Sticta">S.</tp:taxon-name-part><tp:taxon-name-part taxon-name-part-type="species" reg="isidiokunthii">isidiokunthii</tp:taxon-name-part></tp:taxon-name></italic>, it is uneven, beige to dark brown, while in <italic><tp:taxon-name><tp:taxon-name-part taxon-name-part-type="genus" reg="Sticta">S.</tp:taxon-name-part><tp:taxon-name-part taxon-name-part-type="species" reg="weigelii">weigelii</tp:taxon-name-part></tp:taxon-name></italic>, it is smooth to undulate, beige to red-brown (<xref ref-type="bibr" rid="B34">Moncada 2012</xref>; <xref ref-type="bibr" rid="B35">Moncada and Lücking 2012</xref>; <xref ref-type="bibr" rid="B51">Ossowska 2021</xref>). Additionally, <italic><tp:taxon-name><tp:taxon-name-part taxon-name-part-type="genus" reg="Sticta">S.</tp:taxon-name-part><tp:taxon-name-part taxon-name-part-type="species" reg="isidiokunthii">isidiokunthii</tp:taxon-name-part></tp:taxon-name></italic> also produces laminal apothecia (<xref ref-type="bibr" rid="B35">Moncada and Lücking 2012</xref>). The medulla of both <italic><tp:taxon-name><tp:taxon-name-part taxon-name-part-type="genus" reg="Sticta">S.</tp:taxon-name-part><tp:taxon-name-part taxon-name-part-type="species" reg="isidiokunthii">isidiokunthii</tp:taxon-name-part></tp:taxon-name></italic> and <italic><tp:taxon-name><tp:taxon-name-part taxon-name-part-type="genus" reg="Sticta">S.</tp:taxon-name-part><tp:taxon-name-part taxon-name-part-type="species" reg="weigelii">weigelii</tp:taxon-name-part></tp:taxon-name></italic> reacts with K, while in <italic><tp:taxon-name><tp:taxon-name-part taxon-name-part-type="genus" reg="Sticta">S.</tp:taxon-name-part><tp:taxon-name-part taxon-name-part-type="species" reg="aymara">aymara</tp:taxon-name-part></tp:taxon-name></italic>, it is K negative.</p><p>The small size of the thalli, the presence of isidia and the absence of apothecia is also characteristic of <italic><tp:taxon-name><tp:taxon-name-part taxon-name-part-type="genus" reg="Sticta">S.</tp:taxon-name-part><tp:taxon-name-part taxon-name-part-type="species" reg="viviana">viviana</tp:taxon-name-part></tp:taxon-name></italic> A. Suárez &amp; Lücking. However, this taxon has a dark brown, scrobiculate to faveolate upper surface with cream-coloured maculae. Furthermore, the lower part is rugose to undulating, rather than ridged-veined as in <italic><tp:taxon-name><tp:taxon-name-part taxon-name-part-type="genus" reg="Sticta">S.</tp:taxon-name-part><tp:taxon-name-part taxon-name-part-type="species" reg="aymara">aymara</tp:taxon-name-part></tp:taxon-name></italic>. The medulla of <italic><tp:taxon-name><tp:taxon-name-part taxon-name-part-type="genus" reg="Sticta">S.</tp:taxon-name-part><tp:taxon-name-part taxon-name-part-type="species" reg="viviana">viviana</tp:taxon-name-part></tp:taxon-name></italic> is K+ orange-yellow and the cyphellae are K+ yellow. The latter species is known from Colombia and Costa Rica (<xref ref-type="bibr" rid="B34">Moncada 2012</xref>; <xref ref-type="bibr" rid="B57">Suárez and Lücking 2013</xref>; Moncada et al., unpub.). <italic><tp:taxon-name><tp:taxon-name-part taxon-name-part-type="genus" reg="Sticta">Sticta</tp:taxon-name-part><tp:taxon-name-part taxon-name-part-type="species" reg="aymara">aymara</tp:taxon-name-part></tp:taxon-name></italic> and <italic><tp:taxon-name><tp:taxon-name-part taxon-name-part-type="genus" reg="Sticta">S.</tp:taxon-name-part><tp:taxon-name-part taxon-name-part-type="species" reg="viviana">viviana</tp:taxon-name-part></tp:taxon-name></italic> are phylogenetically only distantly related (Fig. <xref ref-type="fig" rid="F1">1</xref>; Suppl. material <xref ref-type="supplementary-material" rid="S3">3</xref>: Fig. S1).</p></tp:treatment-sec><tp:treatment-sec><!--Section generated to contain objects referenced in tp:taxon-treatment.--><fig id="F1" position="float" orientation="portrait"><object-id xmlns:xlink="http://www.w3.org/1999/xlink" content-type="doi" xlink:type="simple">10.3897/mycokeys.92.89960.figure1</object-id><object-id xmlns:xlink="http://www.w3.org/1999/xlink" content-type="arpha" xlink:type="simple">999D14F3-CE74-5CE2-A62B-E4AA525F5174</object-id><label>Figure 1.</label><caption><p>Best-scoring Maximum Likelihood tree of the <italic><tp:taxon-name><tp:taxon-name-part taxon-name-part-type="genus" reg="Sticta">Sticta</tp:taxon-name-part></tp:taxon-name></italic> clades I–III containing the new species from Bolivia (blue) and Colombia (orange), based on the fungal ITS barcoding marker. Supported clades are thickened. For a complete tree with individual support values, see Suppl. material <xref ref-type="supplementary-material" rid="S3">3</xref>: Fig. S1.</p></caption><graphic xmlns:xlink="http://www.w3.org/1999/xlink" xlink:href="mycokeys-92-131-g001.jpg" position="float" orientation="portrait" xlink:type="simple" id="oo_742336.jpg"><uri content-type="original_file" xlink:type="simple">https://binary.pensoft.net/fig/742336</uri></graphic></fig><supplementary-material xmlns:xlink="http://www.w3.org/1999/xlink" id="S3" position="float" orientation="portrait" xlink:type="simple"><object-id content-type="doi" xlink:type="simple">10.3897/mycokeys.92.89960.suppl3</object-id><object-id content-type="zenodo_dep_id" xlink:type="simple">7080619</object-id><object-id content-type="arpha" xlink:type="simple">BEE2487C-660F-5867-A4A5-E75A74B1D98C</object-id><label>Supplementary material 3</label><caption><p>Figure S1</p></caption><statement content-type="dataType"><label>Data type</label><p>pdf file</p></statement><statement content-type="notes"><label>Explanation note</label><p><bold>Figure S1.</bold> Best-scoring Maximum Likelihood tree of the <italic><tp:taxon-name><tp:taxon-name-part taxon-name-part-type="genus" reg="Sticta">Sticta</tp:taxon-name-part></tp:taxon-name></italic> target clade containing the new species from Bolivia (blue) and Colombia (orange), based on the fungal ITS barcoding marker. Supported clades are thickened and individual support values are indicated.</p></statement><media xlink:href="mycokeys-92-131-s003.pdf" mimetype="application" mime-subtype="pdf" position="float" orientation="portrait" xlink:type="simple" id="oo_742346.pdf"><uri content-type="original_file" xlink:type="simple">https://binary.pensoft.net/file/742346</uri></media><permissions><license xlink:type="simple"><license-p>This dataset is made available under the Open Database License (http://opendatacommons.org/licenses/odbl/1.0/). The Open Database License (ODbL) is a license agreement intended to allow users to freely share, modify, and use this Dataset while maintaining this same freedom for others, provided that the original source and author(s) are credited.</license-p></license></permissions><attrib specific-use="authors">Emilia Anna Ossowska, Bibiana Moncada, Martin Kukwa, Adam Flakus, Pamela Rodriguez-Flakus, Sandra Olszewska, Robert Lücking</attrib></supplementary-material></tp:treatment-sec><ref-list><ref id="B34"><mixed-citation xmlns:xlink="http://www.w3.org/1999/xlink" xlink:type="simple"><person-group><name name-style="western"><surname>Moncada</surname><given-names>B</given-names></name></person-group> (<year>2012</year>) El género <italic><tp:taxon-name><tp:taxon-name-part taxon-name-part-type="genus">Sticta</tp:taxon-name-part></tp:taxon-name></italic> (Schreb.) Ach. en Colombia, Taxonomía, Ecogeografía e Importancia. Doctoral thesis, Universidad Nacional de Colombia, Bogotá.</mixed-citation></ref><ref id="B35"><mixed-citation xmlns:xlink="http://www.w3.org/1999/xlink" xlink:type="simple"><person-group><name name-style="western"><surname>Moncada</surname><given-names>B</given-names></name><name name-style="western"><surname>Lücking</surname><given-names>R</given-names></name></person-group> (<year>2012</year>) <article-title>Ten new species of <italic><tp:taxon-name><tp:taxon-name-part taxon-name-part-type="genus">Sticta</tp:taxon-name-part></tp:taxon-name></italic> and counting: Colombia as a hot spot for unrecognized diversification in a conspicuous macrolichen genus.</article-title><source>Phytotaxa</source><volume>74</volume>(<issue>1</issue>): <fpage>1</fpage>–<lpage>29</lpage>. <ext-link xlink:type="simple" ext-link-type="doi" xlink:href="10.11646/phytotaxa.74.1.1">https://doi.org/10.11646/phytotaxa.74.1.1</ext-link></mixed-citation></ref><ref id="B51"><mixed-citation xmlns:xlink="http://www.w3.org/1999/xlink" xlink:type="simple"><person-group><name name-style="western"><surname>Ossowska</surname><given-names>EA</given-names></name></person-group> (<year>2021</year>) <article-title>First records of <italic><tp:taxon-name><tp:taxon-name-part taxon-name-part-type="genus">Sticta</tp:taxon-name-part><tp:taxon-name-part taxon-name-part-type="species">weigelii</tp:taxon-name-part></tp:taxon-name></italic> s.str. from Bolivia confirmed by molecular data.</article-title><source>Folia Cryptogamica Estonica</source><volume>58</volume>: <fpage>65</fpage>–<lpage>72</lpage>. <ext-link xlink:type="simple" ext-link-type="doi" xlink:href="10.12697/fce.2021.58.09">https://doi.org/10.12697/fce.2021.58.09</ext-link></mixed-citation></ref><ref id="B57"><mixed-citation xmlns:xlink="http://www.w3.org/1999/xlink" xlink:type="simple"><person-group><name name-style="western"><surname>Suárez</surname><given-names>A</given-names></name><name name-style="western"><surname>Lücking</surname><given-names>R</given-names></name></person-group> (<year>2013</year>) <article-title><italic><tp:taxon-name><tp:taxon-name-part taxon-name-part-type="genus">Sticta</tp:taxon-name-part><tp:taxon-name-part taxon-name-part-type="species">viviana</tp:taxon-name-part></tp:taxon-name></italic> (lichenized <tp:taxon-name><tp:taxon-name-part taxon-name-part-type="phylum">Ascomycota</tp:taxon-name-part></tp:taxon-name>: <tp:taxon-name><tp:taxon-name-part taxon-name-part-type="order">Peltigerales</tp:taxon-name-part></tp:taxon-name>: <tp:taxon-name><tp:taxon-name-part taxon-name-part-type="family">Lobariaceae</tp:taxon-name-part></tp:taxon-name>), a new species from Colombian paramos.</article-title><source>Lichenologist</source><volume>45</volume>(<issue>2</issue>): <fpage>153</fpage>–<lpage>157</lpage>. <ext-link xlink:type="simple" ext-link-type="doi" xlink:href="10.1017/S0024282912000680">https://doi.org/10.1017/S0024282912000680</ext-link></mixed-citation></ref></ref-list></tp:taxon-treatment>
