# Supplementary material for: ﻿New species of Sticta (lichenised Ascomycota, lobarioid Peltigeraceae) from Bolivia suggest a high level of endemism in the Central Andes
Source: MycoKeys. 2022 Sep 13;92:131–60. doi: 10.3897/mycokeys.92.89960 (PMC9849061; doi:10.3897/mycokeys.92.89960)
Supplement: XML Treatment for Sticta bicellulata [file mycokeys.92.89960-treatment3.xml]

<!DOCTYPE tp:taxon-treatment
  PUBLIC "-//TaxonX//DTD Taxonomic Treatment Publishing DTD v0 20100105//EN" "tax-treatment-NSO.dtd">
<tp:taxon-treatment xmlns:tp="http://www.plazi.org/taxpub"><tp:treatment-meta><kwd-group><label>Taxon classification</label><kwd>
                  <named-content content-type="kingdom">Fungi</named-content>
                </kwd><kwd>
                  <named-content content-type="order">Peltigerales</named-content>
                </kwd><kwd>
                  <named-content content-type="family">Peltigeraceae</named-content>
                </kwd></kwd-group><mixed-citation publication-type="journal"><person-group><name><surname>Ossowska</surname><given-names>Emilia Anna</given-names></name><name><surname>Moncada</surname><given-names>Bibiana</given-names></name><name><surname>Kukwa</surname><given-names>Martin</given-names></name><name><surname>Flakus</surname><given-names>Adam</given-names></name><name><surname>Rodriguez-Flakus</surname><given-names>Pamela</given-names></name><name><surname>Olszewska</surname><given-names>Sandra</given-names></name><name><surname>Lücking</surname><given-names>Robert</given-names></name></person-group><article-title>﻿New species of <italic><tp:taxon-name><tp:taxon-name-part taxon-name-part-type="genus" reg="Sticta">Sticta</tp:taxon-name-part></tp:taxon-name></italic> (lichenised <tp:taxon-name><tp:taxon-name-part taxon-name-part-type="phylum">Ascomycota</tp:taxon-name-part></tp:taxon-name>, lobarioid <tp:taxon-name><tp:taxon-name-part taxon-name-part-type="family">Peltigeraceae</tp:taxon-name-part></tp:taxon-name>) from Bolivia suggest a high level of endemism in the Central Andes</article-title><source>MycoKeys</source><day>13</day><month>09</month><year>2022</year><volume>92</volume><fpage>131</fpage><lpage>160</lpage><pub-id pub-id-type="doi">10.3897/mycokeys.92.89960</pub-id></mixed-citation></tp:treatment-meta><tp:nomenclature><label>﻿</label><tp:taxon-name>
                <object-id xmlns:xlink="http://www.w3.org/1999/xlink" content-type="arpha" xlink:type="simple">8FEE5013-C6CE-592C-8E1F-6570F7C6ECB0</object-id>
                <tp:taxon-name-part taxon-name-part-type="genus" reg="Sticta">Sticta</tp:taxon-name-part>
                <tp:taxon-name-part taxon-name-part-type="species" reg="bicellulata">bicellulata</tp:taxon-name-part>
                <object-id xmlns:xlink="http://www.w3.org/1999/xlink" content-type="mycobank" xlink:type="simple"> MB845387</object-id>
              </tp:taxon-name><tp:taxon-authority>Ossowska, Kukwa, B. Moncada &amp; Lücking</tp:taxon-authority><tp:taxon-status xmlns:xlink="http://www.w3.org/1999/xlink" xlink:type="simple">sp. nov.</tp:taxon-status><xref ref-type="fig" rid="F4">Fig. 4</xref></tp:nomenclature><tp:treatment-sec sec-type="diagnosis" id="SECID0ENPAG"><title>Diagnosis.</title><p>Differing from <italic><tp:taxon-name><tp:taxon-name-part taxon-name-part-type="genus" reg="Sticta">S.</tp:taxon-name-part><tp:taxon-name-part taxon-name-part-type="species" reg="pseudoimpressula">pseudoimpressula</tp:taxon-name-part></tp:taxon-name></italic> in the predominantly bicellular spores and the absence of secondary tomentum and the K+ violet (instead of carmine-red) reaction of the apothecial atraquinone.</p><fig id="F4" position="float" orientation="portrait"><object-id xmlns:xlink="http://www.w3.org/1999/xlink" content-type="doi" xlink:type="simple">10.3897/mycokeys.92.89960.figure4</object-id><object-id xmlns:xlink="http://www.w3.org/1999/xlink" content-type="arpha" xlink:type="simple">A47C9F4C-2C4C-5CB7-8AC9-B0358318F188</object-id><label>Figure 4.</label><caption><p>Morphology of <italic><tp:taxon-name><tp:taxon-name-part taxon-name-part-type="genus" reg="Sticta">Sticta</tp:taxon-name-part><tp:taxon-name-part taxon-name-part-type="species" reg="bicellulata">bicellulata</tp:taxon-name-part></tp:taxon-name></italic> (holotype) <bold>A</bold> enlarged part of thallus showing pitted to rugose upper surface and laminal apothecia <bold>B</bold> lower surface <bold>C</bold> enlarged part of lower surface of the thallus <bold>D</bold> apothecia with hirsute margins and cilia at the lobe margins <bold>E</bold> tomentum and cyphellae <bold>F</bold> ascus with 1-septate ascospores. Scale bars: 1 mm (<bold>A–E</bold>); 10 μm (<bold>F</bold>).</p></caption><graphic xmlns:xlink="http://www.w3.org/1999/xlink" xlink:href="mycokeys-92-131-g004.jpg" position="float" orientation="portrait" xlink:type="simple" id="oo_742339.jpg"><uri content-type="original_file" xlink:type="simple">https://binary.pensoft.net/fig/742339</uri></graphic></fig></tp:treatment-sec><tp:treatment-sec sec-type="material" id="SECID0EGRAG"><title>Type.</title><p>Bolivia. Dept. La Paz; Prov. Franz Tamayo, Parque Nacional y Área Natural de Manejo Integrado Madidi, near Keara Bajo, <named-content xmlns:xlink="http://www.w3.org/1999/xlink" content-type="dwc:verbatimCoordinates" xlink:type="simple"><named-content content-type="geo-json" specific-use="{&#34;type&#34;:&#34;Point&#34;,&#34;coordinates&#34;:[-69.076111,-14.699722]}" id="NCID0EPRAG" xlink:type="simple">14°41'59"S, 69°04'34"W</named-content></named-content>, elev. 3290 m, open area with shrubs and scattered trees, Ceja de Monte Inferior (Altimontano), on shrubs, 17 Nov 2014, M. Kukwa 14859 (holotype UGDA, isotype LPB).</p></tp:treatment-sec><tp:treatment-sec sec-type="description" id="SECID0EURAG"><title>Description.</title><p>Primary photobiont cyanobacterial (<italic><tp:taxon-name><tp:taxon-name-part taxon-name-part-type="genus" reg="Nostoc">Nostoc</tp:taxon-name-part></tp:taxon-name></italic>). Stipe absent. Thallus irregular to suborbicular, up to 10 cm diam., moderately branched, with 3–5 branches per 5 cm radius, branching polytomous; lobes laciniate to flabellate, adjacent, involute to weakly canaliculate, with obtuse to truncate, plane to revolute apices and their margins entire, slightly thickened; lobe internodes (3–)6–8(–20) mm long, (4–)7–10(–13) mm broad; thallus coriaceous. Upper surface pitted to shallowly scrobiculate to rugose, light brown with darker apices in the herbarium, shiny, with the marginal line in the same colour; surface glabrous, without papillae and pruina, without maculae; marginal cilia present, about 0.5 mm, abundant to scarce, white to golden brown, agglutinated. Apothecia scarce, laminal, dispersed, subpedicellate, with pronounced invagination on lower side, up to 2.5 mm diam.; disc orange-brown (in young apothecia) to brown or greenish (in older apothecia) due to the presence of pruina, along the margin with an orange pigment; margin hirsute, with white to golden brown hairs. Vegetative propagules absent. Lower surface uneven, beige to light brown; primary tomentum dense to the margin, thick, but thinner towards the margin, spongy, soft, white to dark brown often with brown tips; secondary tomentum absent. Rhizines absent. Cyphellae 1–10 per cm<sup>2</sup> towards the thallus centre and 21–40 per cm<sup>2</sup> towards the margin, abundant, scattered, rounded to irregular, urceolate with wide pore, prominent, remaining below the level of the primary tomentum, with the margin raised and involute, white to brown coloured, without or with tomentum at the base; pore (0.25–)0.5–1(–1.5) mm diam.; basal membrane pruinose in the appearance, white, K– to K+ yellow, C–, <abbrev xmlns:xlink="http://www.w3.org/1999/xlink" xlink:title="K followed by C on the same thallus fragments" id="ABBRID0EFSAG" xlink:type="simple">KC</abbrev>–, <abbrev xmlns:xlink="http://www.w3.org/1999/xlink" xlink:title="para-phenylenediamine" id="ABBRID0EJSAG" xlink:type="simple">Pd</abbrev>–. Medulla compact, white with yellow spots, K+ pale yellow, C–, <abbrev xmlns:xlink="http://www.w3.org/1999/xlink" xlink:title="K followed by C on the same thallus fragments" id="ABBRID0ENSAG" xlink:type="simple">KC</abbrev>–, <abbrev xmlns:xlink="http://www.w3.org/1999/xlink" xlink:title="para-phenylenediamine" id="ABBRID0ERSAG" xlink:type="simple">Pd</abbrev>–. Apothecial margin (ring around disc) and epihymenium K+ violet. No substances detected by <abbrev xmlns:xlink="http://www.w3.org/1999/xlink" xlink:title="thin-layer chromatography" id="ABBRID0EVSAG" xlink:type="simple">TLC</abbrev> in the thallus, unidentified anthraquinone in the apothecia.</p><p>Upper cortex paraplectenchymatous, 35–50 μm thick, consisting of 3–4 layers of cells 5–16 μm diam. (with smaller cells in outside parts of the cortex), their walls 1.5–3.5 μm thick and their lumina rounded to isodiametric, 4–15 μm diam. Photobiont layer 40–80 μm thick, its cells 5–10 μm diam. Medulla 35–50 μm thick, its hyphae 5 μm broad, without crystals. Lower cortex paraplectenchymatous, 25–35 μm thick, with 2–3 cell layers; cells 7–13 μm diam., their walls 2.5–5 μm thick. Hairs of lower primary tomentum 100–250 μm long, in fascicles of more than 20 when mature, simple to rarely branched hyphae, 5–6 μm broad, septate with free apices. Cyphella cavity up to 100 μm deep; cells of basal membrane loosely packed consisting of cells, without papillae or very rarely, with one papillae. Apothecia biatorine, up to 100–250 μm high, without a peduncle; excipulum 80–100 μm broad, laterally with projecting hairs, hairs simple, up to 110 μm long or in groups up to 300 μm long, hairs 4–6 μm broad, thick-walled, septate. Hymenium 100–112 μm high; epihymenium 12.5–20 μm high, orange-brown, with orange granules crystals, with thin gelatinous upper layer. Asci 6–8-spored, ascospores broadly fusiform, 1(–3)-septate, 30–41 × 9–12 μm.</p></tp:treatment-sec><tp:treatment-sec sec-type="habitat" id="SECID0E1SAG"><title>Habitat and distribution.</title><p>The species is known from the Parque Nacional y Área Natural de Manejo Integrado Madidi, a protected area in the Department La Paz. It was found epiphytic at an elevation of 3290 m.</p></tp:treatment-sec><tp:treatment-sec sec-type="etymology" id="SECID0E6SAG"><title>Etymology.</title><p>The epithet refers to the predominance of bicellular spores.</p></tp:treatment-sec><tp:treatment-sec sec-type="material" id="SECID0EETAG"><title>Additional material examined.</title><p>Bolivia. Dept. La Paz; Prov. Franz Tamayo, Parque Nacional y Área Natural de Manejo Integrado Madidi, near Keara Bajo, <named-content xmlns:xlink="http://www.w3.org/1999/xlink" content-type="dwc:verbatimCoordinates" xlink:type="simple"><named-content content-type="geo-json" specific-use="{&#34;type&#34;:&#34;Point&#34;,&#34;coordinates&#34;:[-69.076111,-14.699722]}" id="NCID0ENTAG" xlink:type="simple">14°41'59"S, 69°04'34"W</named-content></named-content>, elev. 3290 m, open area with shrubs and scattered trees, Ceja de Monte Inferior (Altimontano), on shrubs, 17 Nov 2014, M. Kukwa 14863 (LPB, UGDA).</p></tp:treatment-sec><tp:treatment-sec sec-type="notes" id="SECID0ESTAG"><title>Notes.</title><p><italic><tp:taxon-name><tp:taxon-name-part taxon-name-part-type="genus" reg="Sticta">Sticta</tp:taxon-name-part><tp:taxon-name-part taxon-name-part-type="species" reg="bicellulata">bicellulata</tp:taxon-name-part></tp:taxon-name></italic> is similar to <italic><tp:taxon-name><tp:taxon-name-part taxon-name-part-type="genus" reg="Sticta">S.</tp:taxon-name-part><tp:taxon-name-part taxon-name-part-type="species" reg="pseudoimpressula">pseudoimpressula</tp:taxon-name-part></tp:taxon-name></italic> (another species described below), but the main discriminating character in <italic><tp:taxon-name><tp:taxon-name-part taxon-name-part-type="genus" reg="Sticta">S.</tp:taxon-name-part><tp:taxon-name-part taxon-name-part-type="species" reg="bicellulata">bicellulata</tp:taxon-name-part></tp:taxon-name></italic> is the septation of the ascospores, which are predominantly bicellular (only very few are 3-septate whereas in <italic><tp:taxon-name><tp:taxon-name-part taxon-name-part-type="genus" reg="Sticta">S.</tp:taxon-name-part><tp:taxon-name-part taxon-name-part-type="species" reg="pseudoimpressula">pseudoimpressula</tp:taxon-name-part></tp:taxon-name></italic>, only young ascospores are bicellular. Both taxa have irregular to suborbicular thalli, with laciniate to flabellate lobes, but the lobe apices in <italic><tp:taxon-name><tp:taxon-name-part taxon-name-part-type="genus" reg="Sticta">S.</tp:taxon-name-part><tp:taxon-name-part taxon-name-part-type="species" reg="bicellulata">bicellulata</tp:taxon-name-part></tp:taxon-name></italic> are obtuse to truncate vs. orbicular in <italic><tp:taxon-name><tp:taxon-name-part taxon-name-part-type="genus" reg="Sticta">S.</tp:taxon-name-part><tp:taxon-name-part taxon-name-part-type="species" reg="pseudoimpressula">pseudoimpressula</tp:taxon-name-part></tp:taxon-name></italic>. Furthermore, <italic><tp:taxon-name><tp:taxon-name-part taxon-name-part-type="genus" reg="Sticta">S.</tp:taxon-name-part><tp:taxon-name-part taxon-name-part-type="species" reg="bicellulata">bicellulata</tp:taxon-name-part></tp:taxon-name></italic> has a paler upper surface than <italic><tp:taxon-name><tp:taxon-name-part taxon-name-part-type="genus" reg="Sticta">S.</tp:taxon-name-part><tp:taxon-name-part taxon-name-part-type="species" reg="pseudoimpressula">pseudoimpressula</tp:taxon-name-part></tp:taxon-name></italic>. In both species, marginal cilia are present, but in <italic><tp:taxon-name><tp:taxon-name-part taxon-name-part-type="genus" reg="Sticta">S.</tp:taxon-name-part><tp:taxon-name-part taxon-name-part-type="species" reg="bicellulata">bicellulata</tp:taxon-name-part></tp:taxon-name></italic>, they are agglutinated, white to golden brown vs. fasciculated, light brown to golden brown in <italic><tp:taxon-name><tp:taxon-name-part taxon-name-part-type="genus" reg="Sticta">S.</tp:taxon-name-part><tp:taxon-name-part taxon-name-part-type="species" reg="pseudoimpressula">pseudoimpressula</tp:taxon-name-part></tp:taxon-name></italic>. Apothecia in <italic><tp:taxon-name><tp:taxon-name-part taxon-name-part-type="genus" reg="Sticta">S.</tp:taxon-name-part><tp:taxon-name-part taxon-name-part-type="species" reg="bicellulata">bicellulata</tp:taxon-name-part></tp:taxon-name></italic> are sparse in contrast to the abundant apothecia in <italic><tp:taxon-name><tp:taxon-name-part taxon-name-part-type="genus" reg="Sticta">S.</tp:taxon-name-part><tp:taxon-name-part taxon-name-part-type="species" reg="pseudoimpressula">pseudoimpressula</tp:taxon-name-part></tp:taxon-name></italic>. They also differ in the colour of the disc, which in both species is covered by a pruina. The margin and epihymenium react with K in both taxa, but in <italic><tp:taxon-name><tp:taxon-name-part taxon-name-part-type="genus" reg="Sticta">S.</tp:taxon-name-part><tp:taxon-name-part taxon-name-part-type="species" reg="bicellulata">bicellulata</tp:taxon-name-part></tp:taxon-name></italic> the reaction is K+ violet and in <italic><tp:taxon-name><tp:taxon-name-part taxon-name-part-type="genus" reg="Sticta">S.</tp:taxon-name-part><tp:taxon-name-part taxon-name-part-type="species" reg="pseudoimpressula">pseudoimpressula</tp:taxon-name-part></tp:taxon-name></italic> K+ carmine-red, suggesting the presence of different anthraquinones. The lower surface in both species is uneven, but in <italic><tp:taxon-name><tp:taxon-name-part taxon-name-part-type="genus" reg="Sticta">S.</tp:taxon-name-part><tp:taxon-name-part taxon-name-part-type="species" reg="bicellulata">bicellulata</tp:taxon-name-part></tp:taxon-name></italic>, the tomentum is thick, becoming thinner towards the margin and a secondary tomentum is absent. Conversely, in <italic><tp:taxon-name><tp:taxon-name-part taxon-name-part-type="genus" reg="Sticta">S.</tp:taxon-name-part><tp:taxon-name-part taxon-name-part-type="species" reg="pseudoimpressula">pseudoimpressula</tp:taxon-name-part></tp:taxon-name></italic>, the primary tomentum is consistently thick and long, with a secondary tomentum present and with rhizines. The cyphellae in these two taxa are similar in shape, but in <italic><tp:taxon-name><tp:taxon-name-part taxon-name-part-type="genus" reg="Sticta">S.</tp:taxon-name-part><tp:taxon-name-part taxon-name-part-type="species" reg="bicellulata">bicellulata</tp:taxon-name-part></tp:taxon-name></italic>, their margins are raised and involuted.</p><p>Remarkably, the taxa form a sister group relationship, denoting the presence of apothecial anthraquinones as a synapormorphy, although apparently, the two species diverged to the point that the anthraquinones are of a different nature, as indicated by their different K+ reaction. This character appears to be rare in <italic><tp:taxon-name><tp:taxon-name-part taxon-name-part-type="genus" reg="Sticta">Sticta</tp:taxon-name-part></tp:taxon-name></italic>, but may also have been overlooked, as it is only obvious in a close-up of the apothecium.</p><p>The clade formed by <italic><tp:taxon-name><tp:taxon-name-part taxon-name-part-type="genus" reg="Sticta">Sticta</tp:taxon-name-part><tp:taxon-name-part taxon-name-part-type="species" reg="bicellulata">bicellulata</tp:taxon-name-part></tp:taxon-name></italic> and <italic><tp:taxon-name><tp:taxon-name-part taxon-name-part-type="genus" reg="Sticta">S.</tp:taxon-name-part><tp:taxon-name-part taxon-name-part-type="species" reg="pseudoimpressula">pseudoimpressula</tp:taxon-name-part></tp:taxon-name></italic> is closely related to <italic><tp:taxon-name><tp:taxon-name-part taxon-name-part-type="genus" reg="Sticta">S.</tp:taxon-name-part><tp:taxon-name-part taxon-name-part-type="species" reg="sylvatica">sylvatica</tp:taxon-name-part></tp:taxon-name></italic> and <italic><tp:taxon-name><tp:taxon-name-part taxon-name-part-type="genus" reg="Sticta">S.</tp:taxon-name-part><tp:taxon-name-part taxon-name-part-type="species" reg="peltigerella">peltigerella</tp:taxon-name-part></tp:taxon-name></italic> (Fig. <xref ref-type="fig" rid="F1">1</xref>; Suppl. material <xref ref-type="supplementary-material" rid="S3">3</xref>: Fig. S1). The latter two produce numerous isidia distributed over the entire surface of the thalli (<xref ref-type="bibr" rid="B34">Moncada 2012</xref>). <italic><tp:taxon-name><tp:taxon-name-part taxon-name-part-type="genus" reg="Sticta">Sticta</tp:taxon-name-part><tp:taxon-name-part taxon-name-part-type="species" reg="sylvatica">sylvatica</tp:taxon-name-part></tp:taxon-name></italic> is widespread, occurring in Europe, North and South America (<xref ref-type="bibr" rid="B18">Hodkinson et al. 2014</xref>), whereas <italic><tp:taxon-name><tp:taxon-name-part taxon-name-part-type="genus" reg="Sticta">S.</tp:taxon-name-part><tp:taxon-name-part taxon-name-part-type="species" reg="peltigerella">peltigerella</tp:taxon-name-part></tp:taxon-name></italic> appears to be a Colombian endemic (<xref ref-type="bibr" rid="B34">Moncada 2012</xref>).</p></tp:treatment-sec><tp:treatment-sec><!--Section generated to contain objects referenced in tp:taxon-treatment.--><fig id="F1" position="float" orientation="portrait"><object-id xmlns:xlink="http://www.w3.org/1999/xlink" content-type="doi" xlink:type="simple">10.3897/mycokeys.92.89960.figure1</object-id><object-id xmlns:xlink="http://www.w3.org/1999/xlink" content-type="arpha" xlink:type="simple">999D14F3-CE74-5CE2-A62B-E4AA525F5174</object-id><label>Figure 1.</label><caption><p>Best-scoring Maximum Likelihood tree of the <italic><tp:taxon-name><tp:taxon-name-part taxon-name-part-type="genus" reg="Sticta">Sticta</tp:taxon-name-part></tp:taxon-name></italic> clades I–III containing the new species from Bolivia (blue) and Colombia (orange), based on the fungal ITS barcoding marker. Supported clades are thickened. For a complete tree with individual support values, see Suppl. material <xref ref-type="supplementary-material" rid="S3">3</xref>: Fig. S1.</p></caption><graphic xmlns:xlink="http://www.w3.org/1999/xlink" xlink:href="mycokeys-92-131-g001.jpg" position="float" orientation="portrait" xlink:type="simple" id="oo_742336.jpg"><uri content-type="original_file" xlink:type="simple">https://binary.pensoft.net/fig/742336</uri></graphic></fig><supplementary-material xmlns:xlink="http://www.w3.org/1999/xlink" id="S3" position="float" orientation="portrait" xlink:type="simple"><object-id content-type="doi" xlink:type="simple">10.3897/mycokeys.92.89960.suppl3</object-id><object-id content-type="zenodo_dep_id" xlink:type="simple">7080619</object-id><object-id content-type="arpha" xlink:type="simple">BEE2487C-660F-5867-A4A5-E75A74B1D98C</object-id><label>Supplementary material 3</label><caption><p>Figure S1</p></caption><statement content-type="dataType"><label>Data type</label><p>pdf file</p></statement><statement content-type="notes"><label>Explanation note</label><p><bold>Figure S1.</bold> Best-scoring Maximum Likelihood tree of the <italic><tp:taxon-name><tp:taxon-name-part taxon-name-part-type="genus" reg="Sticta">Sticta</tp:taxon-name-part></tp:taxon-name></italic> target clade containing the new species from Bolivia (blue) and Colombia (orange), based on the fungal ITS barcoding marker. Supported clades are thickened and individual support values are indicated.</p></statement><media xlink:href="mycokeys-92-131-s003.pdf" mimetype="application" mime-subtype="pdf" position="float" orientation="portrait" xlink:type="simple" id="oo_742346.pdf"><uri content-type="original_file" xlink:type="simple">https://binary.pensoft.net/file/742346</uri></media><permissions><license xlink:type="simple"><license-p>This dataset is made available under the Open Database License (http://opendatacommons.org/licenses/odbl/1.0/). The Open Database License (ODbL) is a license agreement intended to allow users to freely share, modify, and use this Dataset while maintaining this same freedom for others, provided that the original source and author(s) are credited.</license-p></license></permissions><attrib specific-use="authors">Emilia Anna Ossowska, Bibiana Moncada, Martin Kukwa, Adam Flakus, Pamela Rodriguez-Flakus, Sandra Olszewska, Robert Lücking</attrib></supplementary-material></tp:treatment-sec><ref-list><ref id="B34"><mixed-citation xmlns:xlink="http://www.w3.org/1999/xlink" xlink:type="simple"><person-group><name name-style="western"><surname>Moncada</surname><given-names>B</given-names></name></person-group> (<year>2012</year>) El género <italic><tp:taxon-name><tp:taxon-name-part taxon-name-part-type="genus">Sticta</tp:taxon-name-part></tp:taxon-name></italic> (Schreb.) Ach. en Colombia, Taxonomía, Ecogeografía e Importancia. Doctoral thesis, Universidad Nacional de Colombia, Bogotá.</mixed-citation></ref><ref id="B18"><mixed-citation xmlns:xlink="http://www.w3.org/1999/xlink" xlink:type="simple"><person-group><name name-style="western"><surname>Hodkinson</surname><given-names>BP</given-names></name><name name-style="western"><surname>Lendemer</surname><given-names>JC</given-names></name><name name-style="western"><surname>McDonald</surname><given-names>T</given-names></name><name name-style="western"><surname>Harris</surname><given-names>RC</given-names></name></person-group> (<year>2014</year>) <article-title>The status of <italic><tp:taxon-name><tp:taxon-name-part taxon-name-part-type="genus">Sticta</tp:taxon-name-part><tp:taxon-name-part taxon-name-part-type="species">sylvatica</tp:taxon-name-part></tp:taxon-name></italic>, an ‘Exceedingly Rare’ lichen species, in Eastern North America.</article-title><source>Evansia</source><volume>31</volume>(<issue>1</issue>): <fpage>17</fpage>–<lpage>24</lpage>. <ext-link xlink:type="simple" ext-link-type="doi" xlink:href="10.1639/079.031.0103">https://doi.org/10.1639/079.031.0103</ext-link></mixed-citation></ref></ref-list></tp:taxon-treatment>
