# Supplementary material for: ﻿New species of Sticta (lichenised Ascomycota, lobarioid Peltigeraceae) from Bolivia suggest a high level of endemism in the Central Andes
Source: MycoKeys. 2022 Sep 13;92:131–60. doi: 10.3897/mycokeys.92.89960 (PMC9849061; doi:10.3897/mycokeys.92.89960)
Supplement: XML Treatment for Sticta carrascoensis [file mycokeys.92.89960-treatment4.xml]

<!DOCTYPE tp:taxon-treatment
  PUBLIC "-//TaxonX//DTD Taxonomic Treatment Publishing DTD v0 20100105//EN" "tax-treatment-NSO.dtd">
<tp:taxon-treatment xmlns:tp="http://www.plazi.org/taxpub"><tp:treatment-meta><kwd-group><label>Taxon classification</label><kwd>
                  <named-content content-type="kingdom">Fungi</named-content>
                </kwd><kwd>
                  <named-content content-type="order">Peltigerales</named-content>
                </kwd><kwd>
                  <named-content content-type="family">Peltigeraceae</named-content>
                </kwd></kwd-group><mixed-citation publication-type="journal"><person-group><name><surname>Ossowska</surname><given-names>Emilia Anna</given-names></name><name><surname>Moncada</surname><given-names>Bibiana</given-names></name><name><surname>Kukwa</surname><given-names>Martin</given-names></name><name><surname>Flakus</surname><given-names>Adam</given-names></name><name><surname>Rodriguez-Flakus</surname><given-names>Pamela</given-names></name><name><surname>Olszewska</surname><given-names>Sandra</given-names></name><name><surname>Lücking</surname><given-names>Robert</given-names></name></person-group><article-title>﻿New species of <italic><tp:taxon-name><tp:taxon-name-part taxon-name-part-type="genus" reg="Sticta">Sticta</tp:taxon-name-part></tp:taxon-name></italic> (lichenised <tp:taxon-name><tp:taxon-name-part taxon-name-part-type="phylum">Ascomycota</tp:taxon-name-part></tp:taxon-name>, lobarioid <tp:taxon-name><tp:taxon-name-part taxon-name-part-type="family">Peltigeraceae</tp:taxon-name-part></tp:taxon-name>) from Bolivia suggest a high level of endemism in the Central Andes</article-title><source>MycoKeys</source><day>13</day><month>09</month><year>2022</year><volume>92</volume><fpage>131</fpage><lpage>160</lpage><pub-id pub-id-type="doi">10.3897/mycokeys.92.89960</pub-id></mixed-citation></tp:treatment-meta><tp:nomenclature><label>﻿</label><tp:taxon-name>
                <object-id xmlns:xlink="http://www.w3.org/1999/xlink" content-type="arpha" xlink:type="simple">ADDA34D5-9847-5E48-B572-F6BF2A318492</object-id>
                <tp:taxon-name-part taxon-name-part-type="genus" reg="Sticta">Sticta</tp:taxon-name-part>
                <tp:taxon-name-part taxon-name-part-type="species" reg="carrascoensis">carrascoensis</tp:taxon-name-part>
                <object-id xmlns:xlink="http://www.w3.org/1999/xlink" content-type="mycobank" xlink:type="simple"> MB845388</object-id>
              </tp:taxon-name><tp:taxon-authority>Ossowska, Kukwa, B. Moncada &amp; Lücking</tp:taxon-authority><tp:taxon-status xmlns:xlink="http://www.w3.org/1999/xlink" xlink:type="simple">sp. nov.</tp:taxon-status><xref ref-type="fig" rid="F5">Fig. 5</xref></tp:nomenclature><tp:treatment-sec sec-type="diagnosis" id="SECID0EC5AG"><title>Diagnosis.</title><p>Differing from <italic><tp:taxon-name><tp:taxon-name-part taxon-name-part-type="genus" reg="Sticta">S.</tp:taxon-name-part><tp:taxon-name-part taxon-name-part-type="species" reg="andina">andina</tp:taxon-name-part></tp:taxon-name></italic> in the green algal photobiont, the absence of vegetative propagules and the yellow medulla.</p><fig id="F5" position="float" orientation="portrait"><object-id xmlns:xlink="http://www.w3.org/1999/xlink" content-type="doi" xlink:type="simple">10.3897/mycokeys.92.89960.figure5</object-id><object-id xmlns:xlink="http://www.w3.org/1999/xlink" content-type="arpha" xlink:type="simple">4FD92709-FCE1-5186-A8F0-531465D0A528</object-id><label>Figure 5.</label><caption><p>Morphology of <italic><tp:taxon-name><tp:taxon-name-part taxon-name-part-type="genus" reg="Sticta">Sticta</tp:taxon-name-part><tp:taxon-name-part taxon-name-part-type="species" reg="carrascoensis">carrascoensis</tp:taxon-name-part></tp:taxon-name></italic> (holotype) <bold>A, B</bold> upper surface with marginal and laminal apothecia <bold>C</bold> lower surface <bold>D</bold> apothecia with hirsute margins <bold>E</bold> tomentum, cyphellae and cilia at the lobe margin <bold>F</bold> basal membrane of cyphella with papillae. Scale bars: 1 mm (<bold>A–E</bold>); 10 μm (<bold>F</bold>).</p></caption><graphic xmlns:xlink="http://www.w3.org/1999/xlink" xlink:href="mycokeys-92-131-g005.jpg" position="float" orientation="portrait" xlink:type="simple" id="oo_742340.jpg"><uri content-type="original_file" xlink:type="simple">https://binary.pensoft.net/fig/742340</uri></graphic></fig></tp:treatment-sec><tp:treatment-sec sec-type="material" id="SECID0EZ6AG"><title>Type.</title><p>Bolivia. Dept. Cochabamba; Prov. Carrasco, Parque Nacional Carrasco, Meruvia close to Monte Punku, <named-content xmlns:xlink="http://www.w3.org/1999/xlink" content-type="dwc:verbatimCoordinates" xlink:type="simple"><named-content content-type="geo-json" specific-use="{&#34;type&#34;:&#34;Point&#34;,&#34;coordinates&#34;:[-65.248333,-17.585000]}" id="NCID0ECABG" xlink:type="simple">17°35'06"S, 65°14'54"W</named-content></named-content>, elev. 3283 m, <italic><tp:taxon-name><tp:taxon-name-part taxon-name-part-type="genus" reg="Podocarpus-Polylepis">Podocarpus-Polylepis</tp:taxon-name-part></tp:taxon-name></italic> forest, Ceja de Monte Inferior (Altimontano), corticolous, 26 Nov 2014, M. Kukwa 15028 (holotype UGDA, isotype LPB).</p></tp:treatment-sec><tp:treatment-sec sec-type="description" id="SECID0EOABG"><title>Description.</title><p>Primary photobiont a green alga. Stipe absent. Thallus irregular to suborbicular, up to 30 cm diam., moderately branched, with 3–5 branches per 5 cm radius, branching pleurotomus; lobes laciniate to flabellate, interspaced to adjacent, involute, with their apices rounded and plane to involute and their margins entire, not thickened; lobe internodes (3–)6–9(–10) mm long, (3–)9–10(–12) mm broad; thallus coriaceous. Upper surface shallowly scrobiculate to rugose, yellow-brown to light brown, with darker apices in the herbarium, shiny; surface glabrous, without papillae, pruina and weakly maculate; marginal cilia present, brown, about 0.2 mm long, fasciculate. Apothecia abundant, marginal to laminal, dispersed to arranged, sometimes imbricate, subpedicellate, with pronounced invagination on lower side, up to 4 mm diam.; disc orange-brown (young apothecia) to red-brown (older apothecia), very shiny when young; margin crenate, hirsute, with dark brown hairs. Vegetative propagules absent. Lower surface somewhat ridged, yellow to dark brown towards the centre; primary tomentum dense to the margin, thick, thinner towards the margin, spongy, soft, pale to dark brown; secondary tomentum very scarce, up to 25 μm. Rhizines present, about 2 mm, brown with paler tips, fibrillose. Cyphellae 1–10 per cm<sup>2</sup> towards the thallus centre and 21–40 per cm<sup>2</sup> towards the margin, scattered, round to irregular, urceolate with wide pore, erumpent to prominent, remaining below the level of the primary tomentum, with the margin raised and involute, brown-coloured, without tomentum or with in the lower part; pore (0.2–)0.3–0.5(–0.6) mm diam.; basal membrane pruinose in the appearance, white to yellow, K– to K+ yellow, C–, <abbrev xmlns:xlink="http://www.w3.org/1999/xlink" xlink:title="K followed by C on the same thallus fragments" id="ABBRID0EYABG" xlink:type="simple">KC</abbrev>–, <abbrev xmlns:xlink="http://www.w3.org/1999/xlink" xlink:title="para-phenylenediamine" id="ABBRID0E3ABG" xlink:type="simple">Pd</abbrev>–. Medulla compact, pale yellow to yellow, K+ lemon-yellow, C–, <abbrev xmlns:xlink="http://www.w3.org/1999/xlink" xlink:title="K followed by C on the same thallus fragments" id="ABBRID0EABBG" xlink:type="simple">KC</abbrev>–, <abbrev xmlns:xlink="http://www.w3.org/1999/xlink" xlink:title="para-phenylenediamine" id="ABBRID0EEBBG" xlink:type="simple">Pd</abbrev>–. No substances detected by <abbrev xmlns:xlink="http://www.w3.org/1999/xlink" xlink:title="thin-layer chromatography" id="ABBRID0EIBBG" xlink:type="simple">TLC</abbrev>.</p><p>Upper cortex paraplectenchymatous, external part orange-brown, 40–60 μm thick, consisting of 6–7 cell layers with cells 5–10 μm diam. (with smaller cells in outside parts of the cortex), their walls 2–3 μm thick and their lumina rounded to isodiametric, 3–10 μm diam., up to 12 μm broad. Photobiont layer 25–35 μm thick, its cells 4–6 μm diam. Medulla 120–150 μm thick, its hyphae 1.5–4.5 μm broad, without or with yellow crystals. Lower cortex paraplectenchymatous, 25–30 μm thick, with 3 cell layers; cells 6–16 μm diam., their walls 1–3 μm thick. Hairs of lower primary tomentum up to 1 mm long, in fascicles up to 12, forming intricate mass in the dense part of tomentum, hyphae unbranched, 5–7 μm broad, septate with free apices. Cyphella cavity up to 250 μm deep; loosely packed cells of basal membrane sometimes with one papilla. Apothecia biatorine, up to 1 mm high, without or very short stipe, about 300 μm long; excipulum up to 100 μm broad, laterally with projecting hairs, simple or in groups, hyphae rarely branched, up to 180 μm long. Hymenium up to 100 μm high; epihymenium up to 25 μm high, pale brown, without gelatinous upper layer. Asci 6–8-spored, ascospores fusiform, 1–3-septate, 26–33 × 7–9 μm.</p></tp:treatment-sec><tp:treatment-sec sec-type="habitat" id="SECID0ENBBG"><title>Habitat and distribution.</title><p><italic><tp:taxon-name><tp:taxon-name-part taxon-name-part-type="genus" reg="Sticta">Sticta</tp:taxon-name-part><tp:taxon-name-part taxon-name-part-type="species" reg="carrascoensis">carrascoensis</tp:taxon-name-part></tp:taxon-name></italic> was collected at a single locality in the Parque Nacional Carrasco in the Department Cochabamba, at an altitude of 3283 m. The specimen grew on the bark of a tree in <italic><tp:taxon-name><tp:taxon-name-part taxon-name-part-type="genus" reg="Podocarpus-Polylepis">Podocarpus-Polylepis</tp:taxon-name-part></tp:taxon-name></italic> forest.</p></tp:treatment-sec><tp:treatment-sec sec-type="etymology" id="SECID0EFCBG"><title>Etymology.</title><p>The name refers the type locality.</p></tp:treatment-sec><tp:treatment-sec sec-type="notes" id="SECID0EKCBG"><title>Notes.</title><p><italic><tp:taxon-name><tp:taxon-name-part taxon-name-part-type="genus" reg="Sticta">Sticta</tp:taxon-name-part><tp:taxon-name-part taxon-name-part-type="species" reg="carrascoensis">carrascoensis</tp:taxon-name-part></tp:taxon-name></italic> is phylogenetically close to <italic><tp:taxon-name><tp:taxon-name-part taxon-name-part-type="genus" reg="Sticta">S.</tp:taxon-name-part><tp:taxon-name-part taxon-name-part-type="species" reg="andina">andina</tp:taxon-name-part></tp:taxon-name></italic>, although this relationship is not supported (Fig. <xref ref-type="fig" rid="F1">1</xref>; Suppl. material <xref ref-type="supplementary-material" rid="S3">3</xref>: Fig. S1). The latter differs by its cyanobacterial photobiont and the formation of isidia and/or phyllidia, not observed in <italic><tp:taxon-name><tp:taxon-name-part taxon-name-part-type="genus" reg="Sticta">S.</tp:taxon-name-part><tp:taxon-name-part taxon-name-part-type="species" reg="carrascoensis">carrascoensis</tp:taxon-name-part></tp:taxon-name></italic>. The thalli in <italic><tp:taxon-name><tp:taxon-name-part taxon-name-part-type="genus" reg="Sticta">S.</tp:taxon-name-part><tp:taxon-name-part taxon-name-part-type="species" reg="andina">andina</tp:taxon-name-part></tp:taxon-name></italic> are smaller (up to 15 cm in diam.), the margins of the lobes are sparsely covered by cilia and the medulla is white to cream, sometimes with yellowish patches and reacts K+ yellow (<xref ref-type="bibr" rid="B42">Moncada et al. 2021a</xref>). In <italic><tp:taxon-name><tp:taxon-name-part taxon-name-part-type="genus" reg="Sticta">S.</tp:taxon-name-part><tp:taxon-name-part taxon-name-part-type="species" reg="carrascoensis">carrascoensis</tp:taxon-name-part></tp:taxon-name></italic>, the medulla is distinctly yellow and reacts K+ lemon-yellow. <italic><tp:taxon-name><tp:taxon-name-part taxon-name-part-type="genus" reg="Sticta">Sticta</tp:taxon-name-part><tp:taxon-name-part taxon-name-part-type="species" reg="andina">andina</tp:taxon-name-part></tp:taxon-name></italic> is widespread in South America and, so far, has been confirmed from numerous localities from Brazil, Colombia and Ecuador and also from Costa Rica, Mexico and in Hawaii (<xref ref-type="bibr" rid="B38">Moncada et al. 2014a</xref>, <xref ref-type="bibr" rid="B39">b</xref>, <xref ref-type="bibr" rid="B41">2020</xref>; <xref ref-type="bibr" rid="B60">Widhelm et al. 2018</xref>). Thus far, only one collection of <italic><tp:taxon-name><tp:taxon-name-part taxon-name-part-type="genus" reg="Sticta">S.</tp:taxon-name-part><tp:taxon-name-part taxon-name-part-type="species" reg="carrascoensis">carrascoensis</tp:taxon-name-part></tp:taxon-name></italic> is known, but it is well-developed and phylogenetically unique, with no close supported relative.</p></tp:treatment-sec><tp:treatment-sec><!--Section generated to contain objects referenced in tp:taxon-treatment.--><fig id="F1" position="float" orientation="portrait"><object-id xmlns:xlink="http://www.w3.org/1999/xlink" content-type="doi" xlink:type="simple">10.3897/mycokeys.92.89960.figure1</object-id><object-id xmlns:xlink="http://www.w3.org/1999/xlink" content-type="arpha" xlink:type="simple">999D14F3-CE74-5CE2-A62B-E4AA525F5174</object-id><label>Figure 1.</label><caption><p>Best-scoring Maximum Likelihood tree of the <italic><tp:taxon-name><tp:taxon-name-part taxon-name-part-type="genus" reg="Sticta">Sticta</tp:taxon-name-part></tp:taxon-name></italic> clades I–III containing the new species from Bolivia (blue) and Colombia (orange), based on the fungal ITS barcoding marker. Supported clades are thickened. For a complete tree with individual support values, see Suppl. material <xref ref-type="supplementary-material" rid="S3">3</xref>: Fig. S1.</p></caption><graphic xmlns:xlink="http://www.w3.org/1999/xlink" xlink:href="mycokeys-92-131-g001.jpg" position="float" orientation="portrait" xlink:type="simple" id="oo_742336.jpg"><uri content-type="original_file" xlink:type="simple">https://binary.pensoft.net/fig/742336</uri></graphic></fig><supplementary-material xmlns:xlink="http://www.w3.org/1999/xlink" id="S3" position="float" orientation="portrait" xlink:type="simple"><object-id content-type="doi" xlink:type="simple">10.3897/mycokeys.92.89960.suppl3</object-id><object-id content-type="zenodo_dep_id" xlink:type="simple">7080619</object-id><object-id content-type="arpha" xlink:type="simple">BEE2487C-660F-5867-A4A5-E75A74B1D98C</object-id><label>Supplementary material 3</label><caption><p>Figure S1</p></caption><statement content-type="dataType"><label>Data type</label><p>pdf file</p></statement><statement content-type="notes"><label>Explanation note</label><p><bold>Figure S1.</bold> Best-scoring Maximum Likelihood tree of the <italic><tp:taxon-name><tp:taxon-name-part taxon-name-part-type="genus" reg="Sticta">Sticta</tp:taxon-name-part></tp:taxon-name></italic> target clade containing the new species from Bolivia (blue) and Colombia (orange), based on the fungal ITS barcoding marker. Supported clades are thickened and individual support values are indicated.</p></statement><media xlink:href="mycokeys-92-131-s003.pdf" mimetype="application" mime-subtype="pdf" position="float" orientation="portrait" xlink:type="simple" id="oo_742346.pdf"><uri content-type="original_file" xlink:type="simple">https://binary.pensoft.net/file/742346</uri></media><permissions><license xlink:type="simple"><license-p>This dataset is made available under the Open Database License (http://opendatacommons.org/licenses/odbl/1.0/). The Open Database License (ODbL) is a license agreement intended to allow users to freely share, modify, and use this Dataset while maintaining this same freedom for others, provided that the original source and author(s) are credited.</license-p></license></permissions><attrib specific-use="authors">Emilia Anna Ossowska, Bibiana Moncada, Martin Kukwa, Adam Flakus, Pamela Rodriguez-Flakus, Sandra Olszewska, Robert Lücking</attrib></supplementary-material></tp:treatment-sec><ref-list><ref id="B42"><mixed-citation xmlns:xlink="http://www.w3.org/1999/xlink" xlink:type="simple"><person-group><name name-style="western"><surname>Moncada</surname><given-names>B</given-names></name><name name-style="western"><surname>Mercado-Díaz</surname><given-names>JA</given-names></name><name name-style="western"><surname>Smith</surname><given-names>CW</given-names></name><name name-style="western"><surname>Bungartz</surname><given-names>F</given-names></name><name name-style="western"><surname>Sérusiaux</surname><given-names>E</given-names></name><name name-style="western"><surname>Lumbsch</surname><given-names>HT</given-names></name><name name-style="western"><surname>Lücking</surname><given-names>R</given-names></name></person-group> (<year>2021a</year>) <article-title>Two new common, previously unrecognized species in the <italic><tp:taxon-name><tp:taxon-name-part taxon-name-part-type="genus">Sticta</tp:taxon-name-part><tp:taxon-name-part taxon-name-part-type="species">weigelii</tp:taxon-name-part></tp:taxon-name></italic> morphodeme (<tp:taxon-name><tp:taxon-name-part taxon-name-part-type="phylum">Ascomycota</tp:taxon-name-part></tp:taxon-name>: <tp:taxon-name><tp:taxon-name-part taxon-name-part-type="family">Peltigeraceae</tp:taxon-name-part></tp:taxon-name>).</article-title><source>Willdenowia</source><volume>51</volume>(<issue>1</issue>): <fpage>35</fpage>–<lpage>45</lpage>. <ext-link xlink:type="simple" ext-link-type="doi" xlink:href="10.3372/wi.51.51103">https://doi.org/10.3372/wi.51.51103</ext-link></mixed-citation></ref><ref id="B38"><mixed-citation xmlns:xlink="http://www.w3.org/1999/xlink" xlink:type="simple"><person-group><name name-style="western"><surname>Moncada</surname><given-names>B</given-names></name><name name-style="western"><surname>Lücking</surname><given-names>R</given-names></name><name name-style="western"><surname>Suárez</surname><given-names>A</given-names></name></person-group> (<year>2014a</year>) <article-title>Molecular phylogeny of the genus <italic><tp:taxon-name><tp:taxon-name-part taxon-name-part-type="genus">Sticta</tp:taxon-name-part></tp:taxon-name></italic> (lichenized <tp:taxon-name><tp:taxon-name-part taxon-name-part-type="phylum">Ascomycota</tp:taxon-name-part></tp:taxon-name>: <tp:taxon-name><tp:taxon-name-part taxon-name-part-type="family">Lobariaceae</tp:taxon-name-part></tp:taxon-name>) in Colombia.</article-title><source>Fungal Diversity</source><volume>64</volume>(<issue>1</issue>): <fpage>205</fpage>–<lpage>231</lpage>. <ext-link xlink:type="simple" ext-link-type="doi" xlink:href="10.1007/s13225-013-0230-0">https://doi.org/10.1007/s13225-013-0230-0</ext-link></mixed-citation></ref><ref id="B39"><mixed-citation xmlns:xlink="http://www.w3.org/1999/xlink" xlink:type="simple"><person-group><name name-style="western"><surname>Moncada</surname><given-names>B</given-names></name><name name-style="western"><surname>Aguirre</surname><given-names>J</given-names></name><name name-style="western"><surname>Lücking</surname><given-names>R</given-names></name></person-group> (<year>2014b</year>) <article-title>Ecogeografía del género <italic><tp:taxon-name><tp:taxon-name-part taxon-name-part-type="genus">Sticta</tp:taxon-name-part></tp:taxon-name></italic>. (<tp:taxon-name><tp:taxon-name-part taxon-name-part-type="phylum">Ascomycota</tp:taxon-name-part></tp:taxon-name> liquenizados: <tp:taxon-name><tp:taxon-name-part taxon-name-part-type="family">Lobariaceae</tp:taxon-name-part></tp:taxon-name>) en Colombia.</article-title><source>Revista de Biología Tropical</source><volume>62</volume>(<issue>1</issue>): <fpage>257</fpage>–<lpage>272</lpage>. <ext-link xlink:type="simple" ext-link-type="doi" xlink:href="10.15517/rbt.v62i1.3564">https://doi.org/10.15517/rbt.v62i1.3564</ext-link></mixed-citation></ref><ref id="B41"><mixed-citation xmlns:xlink="http://www.w3.org/1999/xlink" xlink:type="simple"><person-group><name name-style="western"><surname>Moncada</surname><given-names>B</given-names></name><name name-style="western"><surname>Lücking</surname><given-names>R</given-names></name><name name-style="western"><surname>Lumbsch</surname><given-names>HT</given-names></name></person-group> (<year>2020</year>) <article-title>Rewriting the evolutionary history of the lichen genus <italic><tp:taxon-name><tp:taxon-name-part taxon-name-part-type="genus">Sticta</tp:taxon-name-part></tp:taxon-name></italic> (<tp:taxon-name><tp:taxon-name-part taxon-name-part-type="phylum">Ascomycota</tp:taxon-name-part></tp:taxon-name>: <tp:taxon-name><tp:taxon-name-part taxon-name-part-type="family">Peltigeraceae</tp:taxon-name-part></tp:taxon-name> subfam. <tp:taxon-name><tp:taxon-name-part taxon-name-part-type="genus">Lobarioideae</tp:taxon-name-part></tp:taxon-name>) in the Hawaiian islands.</article-title><source>Plant and Fungal Systematics</source><volume>65</volume>(<issue>1</issue>): <fpage>95</fpage>–<lpage>119</lpage>. <ext-link xlink:type="simple" ext-link-type="doi" xlink:href="10.35535/pfsyst-2020-0005">https://doi.org/10.35535/pfsyst-2020-0005</ext-link></mixed-citation></ref><ref id="B60"><mixed-citation xmlns:xlink="http://www.w3.org/1999/xlink" xlink:type="simple"><person-group><name name-style="western"><surname>Widhelm</surname><given-names>TJ</given-names></name><name name-style="western"><surname>Bertoletti</surname><given-names>FR</given-names></name><name name-style="western"><surname>Asztalos</surname><given-names>MJ</given-names></name><name name-style="western"><surname>Mercado-Díaz</surname><given-names>JA</given-names></name><name name-style="western"><surname>Huanga</surname><given-names>J-P</given-names></name><name name-style="western"><surname>Moncada</surname><given-names>B</given-names></name><name name-style="western"><surname>Lücking</surname><given-names>R</given-names></name><name name-style="western"><surname>Magain</surname><given-names>N</given-names></name><name name-style="western"><surname>Sérusiaux</surname><given-names>E</given-names></name><name name-style="western"><surname>Goffinet</surname><given-names>B</given-names></name><name name-style="western"><surname>Crouch</surname><given-names>N</given-names></name><name name-style="western"><surname>Mason-Gamerb</surname><given-names>R</given-names></name><name name-style="western"><surname>Lumbsch</surname><given-names>HT</given-names></name></person-group> (<year>2018</year>) <article-title>Oligocene origin and drivers of diversification in the genus <italic><tp:taxon-name><tp:taxon-name-part taxon-name-part-type="genus">Sticta</tp:taxon-name-part></tp:taxon-name></italic> (<tp:taxon-name><tp:taxon-name-part taxon-name-part-type="family">Lobariaceae</tp:taxon-name-part></tp:taxon-name>, <tp:taxon-name><tp:taxon-name-part taxon-name-part-type="phylum">Ascomycota</tp:taxon-name-part></tp:taxon-name>).</article-title><source>Molecular Phylogenetics and Evolution</source><volume>126</volume>: <fpage>58</fpage>–<lpage>73</lpage>. <ext-link xlink:type="simple" ext-link-type="doi" xlink:href="10.1016/j.ympev.2018.04.006">https://doi.org/10.1016/j.ympev.2018.04.006</ext-link></mixed-citation></ref></ref-list></tp:taxon-treatment>
