# Supplementary material for: ﻿New species of Sticta (lichenised Ascomycota, lobarioid Peltigeraceae) from Bolivia suggest a high level of endemism in the Central Andes
Source: MycoKeys. 2022 Sep 13;92:131–60. doi: 10.3897/mycokeys.92.89960 (PMC9849061; doi:10.3897/mycokeys.92.89960)
Supplement: XML Treatment for Sticta catharinae [file mycokeys.92.89960-treatment5.xml]

<!DOCTYPE tp:taxon-treatment
  PUBLIC "-//TaxonX//DTD Taxonomic Treatment Publishing DTD v0 20100105//EN" "tax-treatment-NSO.dtd">
<tp:taxon-treatment xmlns:tp="http://www.plazi.org/taxpub"><tp:treatment-meta><kwd-group><label>Taxon classification</label><kwd>
                  <named-content content-type="kingdom">Fungi</named-content>
                </kwd><kwd>
                  <named-content content-type="order">Peltigerales</named-content>
                </kwd><kwd>
                  <named-content content-type="family">Peltigeraceae</named-content>
                </kwd></kwd-group><mixed-citation publication-type="journal"><person-group><name><surname>Ossowska</surname><given-names>Emilia Anna</given-names></name><name><surname>Moncada</surname><given-names>Bibiana</given-names></name><name><surname>Kukwa</surname><given-names>Martin</given-names></name><name><surname>Flakus</surname><given-names>Adam</given-names></name><name><surname>Rodriguez-Flakus</surname><given-names>Pamela</given-names></name><name><surname>Olszewska</surname><given-names>Sandra</given-names></name><name><surname>Lücking</surname><given-names>Robert</given-names></name></person-group><article-title>﻿New species of <italic><tp:taxon-name><tp:taxon-name-part taxon-name-part-type="genus" reg="Sticta">Sticta</tp:taxon-name-part></tp:taxon-name></italic> (lichenised <tp:taxon-name><tp:taxon-name-part taxon-name-part-type="phylum">Ascomycota</tp:taxon-name-part></tp:taxon-name>, lobarioid <tp:taxon-name><tp:taxon-name-part taxon-name-part-type="family">Peltigeraceae</tp:taxon-name-part></tp:taxon-name>) from Bolivia suggest a high level of endemism in the Central Andes</article-title><source>MycoKeys</source><day>13</day><month>09</month><year>2022</year><volume>92</volume><fpage>131</fpage><lpage>160</lpage><pub-id pub-id-type="doi">10.3897/mycokeys.92.89960</pub-id></mixed-citation></tp:treatment-meta><tp:nomenclature><label>﻿</label><tp:taxon-name>
                <object-id xmlns:xlink="http://www.w3.org/1999/xlink" content-type="arpha" xlink:type="simple">E96F2E6F-9F1E-5CD6-99D4-594526142C09</object-id>
                <tp:taxon-name-part taxon-name-part-type="genus" reg="Sticta">Sticta</tp:taxon-name-part>
                <tp:taxon-name-part taxon-name-part-type="species" reg="catharinae">catharinae</tp:taxon-name-part>
                <object-id xmlns:xlink="http://www.w3.org/1999/xlink" content-type="mycobank" xlink:type="simple"> MB845389</object-id>
              </tp:taxon-name><tp:taxon-authority>Ossowska, B. Moncada, Kukwa, Flakus, Rodriguez-Flakus &amp; Lücking</tp:taxon-authority><tp:taxon-status xmlns:xlink="http://www.w3.org/1999/xlink" xlink:type="simple">sp. nov.</tp:taxon-status><xref ref-type="fig" rid="F6">Fig. 6</xref></tp:nomenclature><tp:treatment-sec sec-type="diagnosis" id="SECID0EHHBG"><title>Diagnosis.</title><p>Differing from other <italic><tp:taxon-name><tp:taxon-name-part taxon-name-part-type="genus" reg="Sticta">Sticta</tp:taxon-name-part></tp:taxon-name></italic> species in having a stipe, up to 1 cm long, a palmate thallus with abundant, submarginal to laminal apothecia, with the primary tomentum absent in the marginal parts of the thallus and a secondary tomentum present.</p><fig id="F6" position="float" orientation="portrait"><object-id xmlns:xlink="http://www.w3.org/1999/xlink" content-type="doi" xlink:type="simple">10.3897/mycokeys.92.89960.figure6</object-id><object-id xmlns:xlink="http://www.w3.org/1999/xlink" content-type="arpha" xlink:type="simple">62B191A8-7785-5013-BBA9-4D2B4AA2CD39</object-id><label>Figure 6.</label><caption><p>Morphology of <italic><tp:taxon-name><tp:taxon-name-part taxon-name-part-type="genus" reg="Sticta">Sticta</tp:taxon-name-part><tp:taxon-name-part taxon-name-part-type="species" reg="catharinae">catharinae</tp:taxon-name-part></tp:taxon-name></italic> (holotype) <bold>A</bold> upper surface with submarginal to laminal apothecia <bold>B</bold> lower surface <bold>C</bold> lower surface showing venation <bold>D</bold> enlarged part of the lower surface with tomentum and cyphellae <bold>E</bold> apothecia with margin tomentum and hairs and lobe margin with cilia <bold>F</bold> stipe. Scale bars: 1 mm.</p></caption><graphic xmlns:xlink="http://www.w3.org/1999/xlink" xlink:href="mycokeys-92-131-g006.jpg" position="float" orientation="portrait" xlink:type="simple" id="oo_742341.jpg"><uri content-type="original_file" xlink:type="simple">https://binary.pensoft.net/fig/742341</uri></graphic></fig></tp:treatment-sec><tp:treatment-sec sec-type="material" id="SECID0EYIBG"><title>Type.</title><p>Bolivia. Dept. La Paz; Prov. Nur Yungas, Parque Nacional y Área Natural de Manejo Integrado Cotapata, near Urpuma colony, <named-content xmlns:xlink="http://www.w3.org/1999/xlink" content-type="dwc:verbatimCoordinates" xlink:type="simple"><named-content content-type="geo-json" specific-use="{&#34;type&#34;:&#34;Point&#34;,&#34;coordinates&#34;:[-67.876111,-16.222222]}" id="NCID0EBJBG" xlink:type="simple">16°13'20"S, 67°52'34"W</named-content></named-content>, elev. 1989 m, Yungas montane forest, 30 June 2010, A. Flakus 17263 &amp; P. Rodriguez-Flakus (holotype KRAM, isotype LPB).</p></tp:treatment-sec><tp:treatment-sec sec-type="description" id="SECID0EGJBG"><title>Description.</title><p>Primary photobiont cyanobacterial (<italic><tp:taxon-name><tp:taxon-name-part taxon-name-part-type="genus" reg="Nostoc">Nostoc</tp:taxon-name-part></tp:taxon-name></italic>). Stipe present, up to 1 cm long. Thallus palmate, up to 10 cm diam., moderately branched, with 3–5 branches per 5 cm radius, branching anisotomous to pleurotomous; lobes suborbicular to flabellate, interspaced to adjacent, involute, with their apices rounded and plane and their margins entire to sinuous, not thickened; lobe internodes (4–)6–15(–20) mm long, (6–)10–10(–20) mm broad; thallus coriaceous. Upper surface smooth to shallowly rugose in some parts, brown-grey, darker in the margins, shiny; surface glabrous, without papillae and pruina, without maculae; marginal cilia abundant, agglutinated to fasciculated, dark brown with pale tips, up to 0.5 mm long. Apothecia abundant, principally submarginal to laminal, dispersed, subpedicellate, sessile, up to 1.5 mm diam.; disc reddish-brown, shiny (in young apothecia) to matt (in older); margin entire to weakly crenate, excipulum hairs few to dense. Vegetative propagules absent. Lower surface folded to distinctly ridged and forming a reticulate pattern especially towards the margins, yellowish-brown to brown towards the centre; primary tomentum scarce, absent in the marginal part of the thallus, fasciculate, soft, golden brown; secondary tomentum present, arachnoid, up to 25 μm. Rhizines absent. Cyphellae 1–20 per cm<sup>2</sup> towards the thallus centre and 21–40 per cm<sup>2</sup> towards the margin, scattered, irregular to elongate or rounded, urceolate with narrow to wide pore, prominent, on the same level as the primary tomentum or below, with the margin raised and involute to raised and involute-circinate, brown coloured, with or without tomentum; pore (0.25–)0.5–1(–2) mm diam.; basal membrane smooth, white, K+ yellowish, C–, <abbrev xmlns:xlink="http://www.w3.org/1999/xlink" xlink:title="K followed by C on the same thallus fragments" id="ABBRID0EXJBG" xlink:type="simple">KC</abbrev>–, <abbrev xmlns:xlink="http://www.w3.org/1999/xlink" xlink:title="para-phenylenediamine" id="ABBRID0E2JBG" xlink:type="simple">Pd</abbrev>–. Medulla loose, white, K± yellowish, C–, <abbrev xmlns:xlink="http://www.w3.org/1999/xlink" xlink:title="K followed by C on the same thallus fragments" id="ABBRID0E6JBG" xlink:type="simple">KC</abbrev>–, <abbrev xmlns:xlink="http://www.w3.org/1999/xlink" xlink:title="para-phenylenediamine" id="ABBRID0EDKBG" xlink:type="simple">Pd</abbrev>–. No substances detected by <abbrev xmlns:xlink="http://www.w3.org/1999/xlink" xlink:title="thin-layer chromatography" id="ABBRID0EHKBG" xlink:type="simple">TLC</abbrev>.</p><p>Upper cortex paraplectenchymatous, 20–50 μm thick, differentiated into two cellular layers, the upper layer consisting of 1–2 layers of cells, with cells 5–6 μm diam., their walls 1–2 μm thick and their lumina rounded to isodiametric, 4–6 μm diam.; the lower layer of cortex 2–3 layers of cells, with cells 8–15 μm diam., their walls 1–2.5 μm thick and their lumina rounded to isodiametric, 3–5 μm diam. Photobiont layer 20–60 μm thick, its cells 6–12 μm diam. Medulla 100–220 μm thick, its hyphae 3–5.5 μm broad, without crystals. Lower cortex paraplectenchymatous, 20–50 μm thick, with 2–4 cell layers; cells 8–17 μm diam., their walls 2–4 μm thick. Hairs of lower primary tomentum up to 220 μm long and 3–5 μm broad, in groups to rarely simple, in fascicles up to 15, hyphae unbranched, septate, with free apices forming a brush-like head. Cyphella cavity up to 120 μm deep; membrane of cells densely packed, cells of basal membrane with 2–4 papillae. Apothecia biatorine, ca. 500 μm high, without distinct stipe; excipulum up to 120 μm broad, without or with projecting hairs, simple to fasciculate. Hymenium 100–120 μm high, hyaline, but K+ yellow; epihymenium ca. 10 μm high, orange-brown, K+ orange intensifying, without gelatinous upper layer. Asci 6–8-spored, ascospores fusiform, 2–4-septate, 31–37 × 8–9 μm.</p></tp:treatment-sec><tp:treatment-sec sec-type="habitat" id="SECID0EMKBG"><title>Habitat and distribution.</title><p><italic><tp:taxon-name><tp:taxon-name-part taxon-name-part-type="genus" reg="Sticta">Sticta</tp:taxon-name-part><tp:taxon-name-part taxon-name-part-type="species" reg="catharinae">catharinae</tp:taxon-name-part></tp:taxon-name></italic> is known only from the type locality in Yungas forest in the Department La Paz.</p></tp:treatment-sec><tp:treatment-sec sec-type="etymology" id="SECID0E4KBG"><title>Etymology.</title><p>The new species is named to honour our late friend and teacher, Polish botanist Dr Katarzyna Żółkoś, for her contributions to the conservation of nature.</p></tp:treatment-sec><tp:treatment-sec sec-type="notes" id="SECID0ECLBG"><title>Notes.</title><p><italic><tp:taxon-name><tp:taxon-name-part taxon-name-part-type="genus" reg="Sticta">Sticta</tp:taxon-name-part><tp:taxon-name-part taxon-name-part-type="species" reg="catharinae">catharinae</tp:taxon-name-part></tp:taxon-name></italic> is the only species amongst those newly described here that is characterised by the presence of a stipe supporting the thallus. Morphologically, this taxon is similar to <tp:taxon-name><tp:taxon-name-part taxon-name-part-type="genus" reg="Sticta">S.</tp:taxon-name-part><tp:taxon-name-part taxon-name-part-type="uncertainty-rank">aff.</tp:taxon-name-part><tp:taxon-name-part taxon-name-part-type="species" reg="caliginosa">caliginosa</tp:taxon-name-part></tp:taxon-name> D. J. Galloway and the cyanomorph of <italic><tp:taxon-name><tp:taxon-name-part taxon-name-part-type="genus" reg="Sticta">S.</tp:taxon-name-part><tp:taxon-name-part taxon-name-part-type="species" reg="neopulmonarioides">neopulmonarioides</tp:taxon-name-part></tp:taxon-name></italic> B. Moncada &amp; Coca, which share the stipe and the palmate thallus. However, in <tp:taxon-name><tp:taxon-name-part taxon-name-part-type="genus" reg="Sticta">S.</tp:taxon-name-part><tp:taxon-name-part taxon-name-part-type="uncertainty-rank">aff.</tp:taxon-name-part><tp:taxon-name-part taxon-name-part-type="species" reg="caliginosa">caliginosa</tp:taxon-name-part></tp:taxon-name> and <italic><tp:taxon-name><tp:taxon-name-part taxon-name-part-type="genus" reg="Sticta">S.</tp:taxon-name-part><tp:taxon-name-part taxon-name-part-type="species" reg="neopulmonarioides">neopulmonarioides</tp:taxon-name-part></tp:taxon-name></italic>, no apothecia are known, whereas vegetative propagules in the form of isidia or phyllidia and lobules are present (<xref ref-type="bibr" rid="B12">Galloway 1997</xref>; <xref ref-type="bibr" rid="B34">Moncada 2012</xref>; <xref ref-type="bibr" rid="B36">Moncada et al. 2013a</xref>). In addition, these taxa differ in the shape of the lobes and the presence of marginal cilia. In <tp:taxon-name><tp:taxon-name-part taxon-name-part-type="genus" reg="Sticta">S.</tp:taxon-name-part><tp:taxon-name-part taxon-name-part-type="uncertainty-rank">aff.</tp:taxon-name-part><tp:taxon-name-part taxon-name-part-type="species" reg="caliginosa">caliginosa</tp:taxon-name-part></tp:taxon-name>, the lobes are ligulate to flabellate, with their apices rounded to obtuse and with cilia being sparse to absent (<xref ref-type="bibr" rid="B34">Moncada 2012</xref>). In contrast, <italic><tp:taxon-name><tp:taxon-name-part taxon-name-part-type="genus" reg="Sticta">S.</tp:taxon-name-part><tp:taxon-name-part taxon-name-part-type="species" reg="neopulmonarioides">neopulmonarioides</tp:taxon-name-part></tp:taxon-name></italic> has flabellate lobes with irregular apices, without cilia (<xref ref-type="bibr" rid="B36">Moncada et al. 2013a</xref>). <italic><tp:taxon-name><tp:taxon-name-part taxon-name-part-type="genus" reg="Sticta">Sticta</tp:taxon-name-part><tp:taxon-name-part taxon-name-part-type="species" reg="neopulmonarioides">neopulmonarioides</tp:taxon-name-part></tp:taxon-name></italic> is widely distributed in Colombia, while <tp:taxon-name><tp:taxon-name-part taxon-name-part-type="genus" reg="Sticta">S.</tp:taxon-name-part><tp:taxon-name-part taxon-name-part-type="uncertainty-rank">aff.</tp:taxon-name-part><tp:taxon-name-part taxon-name-part-type="species" reg="caliginosa">caliginosa</tp:taxon-name-part></tp:taxon-name> is a rare taxon in that country (<xref ref-type="bibr" rid="B34">Moncada 2012</xref>; <xref ref-type="bibr" rid="B36">Moncada et al. 2013a</xref>, <xref ref-type="bibr" rid="B39">2014b</xref>).</p><p>The new species is closely related to <italic><tp:taxon-name><tp:taxon-name-part taxon-name-part-type="genus" reg="Sticta">S.</tp:taxon-name-part><tp:taxon-name-part taxon-name-part-type="species" reg="fuliginoides">fuliginoides</tp:taxon-name-part></tp:taxon-name></italic> (Fig. <xref ref-type="fig" rid="F1">1</xref>; Suppl. material <xref ref-type="supplementary-material" rid="S3">3</xref>: Fig. S1), a morphologically disparate taxon with broad lobes producing laminal isidia (<xref ref-type="bibr" rid="B30">Magain and Sérusiaux 2015</xref>). It is also phylogenetically quite distinctive from the latter, with a total of 16 substitutions and nine indels in the ITS (Suppl. material <xref ref-type="supplementary-material" rid="S2">2</xref>: File S1), warranting its formal description, based on a single collection only.</p></tp:treatment-sec><tp:treatment-sec><!--Section generated to contain objects referenced in tp:taxon-treatment.--><fig id="F1" position="float" orientation="portrait"><object-id xmlns:xlink="http://www.w3.org/1999/xlink" content-type="doi" xlink:type="simple">10.3897/mycokeys.92.89960.figure1</object-id><object-id xmlns:xlink="http://www.w3.org/1999/xlink" content-type="arpha" xlink:type="simple">999D14F3-CE74-5CE2-A62B-E4AA525F5174</object-id><label>Figure 1.</label><caption><p>Best-scoring Maximum Likelihood tree of the <italic><tp:taxon-name><tp:taxon-name-part taxon-name-part-type="genus" reg="Sticta">Sticta</tp:taxon-name-part></tp:taxon-name></italic> clades I–III containing the new species from Bolivia (blue) and Colombia (orange), based on the fungal ITS barcoding marker. Supported clades are thickened. For a complete tree with individual support values, see Suppl. material <xref ref-type="supplementary-material" rid="S3">3</xref>: Fig. S1.</p></caption><graphic xmlns:xlink="http://www.w3.org/1999/xlink" xlink:href="mycokeys-92-131-g001.jpg" position="float" orientation="portrait" xlink:type="simple" id="oo_742336.jpg"><uri content-type="original_file" xlink:type="simple">https://binary.pensoft.net/fig/742336</uri></graphic></fig><supplementary-material xmlns:xlink="http://www.w3.org/1999/xlink" id="S3" position="float" orientation="portrait" xlink:type="simple"><object-id content-type="doi" xlink:type="simple">10.3897/mycokeys.92.89960.suppl3</object-id><object-id content-type="zenodo_dep_id" xlink:type="simple">7080619</object-id><object-id content-type="arpha" xlink:type="simple">BEE2487C-660F-5867-A4A5-E75A74B1D98C</object-id><label>Supplementary material 3</label><caption><p>Figure S1</p></caption><statement content-type="dataType"><label>Data type</label><p>pdf file</p></statement><statement content-type="notes"><label>Explanation note</label><p><bold>Figure S1.</bold> Best-scoring Maximum Likelihood tree of the <italic><tp:taxon-name><tp:taxon-name-part taxon-name-part-type="genus" reg="Sticta">Sticta</tp:taxon-name-part></tp:taxon-name></italic> target clade containing the new species from Bolivia (blue) and Colombia (orange), based on the fungal ITS barcoding marker. Supported clades are thickened and individual support values are indicated.</p></statement><media xlink:href="mycokeys-92-131-s003.pdf" mimetype="application" mime-subtype="pdf" position="float" orientation="portrait" xlink:type="simple" id="oo_742346.pdf"><uri content-type="original_file" xlink:type="simple">https://binary.pensoft.net/file/742346</uri></media><permissions><license xlink:type="simple"><license-p>This dataset is made available under the Open Database License (http://opendatacommons.org/licenses/odbl/1.0/). The Open Database License (ODbL) is a license agreement intended to allow users to freely share, modify, and use this Dataset while maintaining this same freedom for others, provided that the original source and author(s) are credited.</license-p></license></permissions><attrib specific-use="authors">Emilia Anna Ossowska, Bibiana Moncada, Martin Kukwa, Adam Flakus, Pamela Rodriguez-Flakus, Sandra Olszewska, Robert Lücking</attrib></supplementary-material><supplementary-material xmlns:xlink="http://www.w3.org/1999/xlink" id="S2" position="float" orientation="portrait" xlink:type="simple"><object-id content-type="doi" xlink:type="simple">10.3897/mycokeys.92.89960.suppl2</object-id><object-id content-type="zenodo_dep_id" xlink:type="simple">7080615</object-id><object-id content-type="arpha" xlink:type="simple">AD177240-E26A-58DC-BDA7-D0FB4780688D</object-id><label>Supplementary material 2</label><caption><p>File S1</p></caption><statement content-type="dataType"><label>Data type</label><p>fas file</p></statement><statement content-type="notes"><label>Explanation note</label><p>Final alignment of the ITS barcoding marker for the studied taxa and the reference sequences.</p></statement><media xlink:href="mycokeys-92-131-s002.fas" mimetype="unknown" mime-subtype="unknown" position="float" orientation="portrait" xlink:type="simple" id="oo_742345.fas"><uri content-type="original_file" xlink:type="simple">https://binary.pensoft.net/file/742345</uri></media><permissions><license xlink:type="simple"><license-p>This dataset is made available under the Open Database License (http://opendatacommons.org/licenses/odbl/1.0/). The Open Database License (ODbL) is a license agreement intended to allow users to freely share, modify, and use this Dataset while maintaining this same freedom for others, provided that the original source and author(s) are credited.</license-p></license></permissions><attrib specific-use="authors">Emilia Anna Ossowska, Bibiana Moncada, Martin Kukwa, Adam Flakus, Pamela Rodriguez-Flakus, Sandra Olszewska, Robert Lücking</attrib></supplementary-material></tp:treatment-sec><ref-list><ref id="B12"><mixed-citation xmlns:xlink="http://www.w3.org/1999/xlink" xlink:type="simple"><person-group><name name-style="western"><surname>Galloway</surname><given-names>DJ</given-names></name></person-group> (<year>1997</year>) <article-title>Studies on the lichen genus <italic><tp:taxon-name><tp:taxon-name-part taxon-name-part-type="genus">Sticta</tp:taxon-name-part></tp:taxon-name></italic> (Schreber) Ach. IV. New Zealand species.</article-title><source>Lichenologist</source><volume>29</volume>(<issue>2</issue>): <fpage>105</fpage>–<lpage>168</lpage>. <ext-link xlink:type="simple" ext-link-type="doi" xlink:href="10.1006/lich.1996.0066">https://doi.org/10.1006/lich.1996.0066</ext-link></mixed-citation></ref><ref id="B34"><mixed-citation xmlns:xlink="http://www.w3.org/1999/xlink" xlink:type="simple"><person-group><name name-style="western"><surname>Moncada</surname><given-names>B</given-names></name></person-group> (<year>2012</year>) El género <italic><tp:taxon-name><tp:taxon-name-part taxon-name-part-type="genus">Sticta</tp:taxon-name-part></tp:taxon-name></italic> (Schreb.) Ach. en Colombia, Taxonomía, Ecogeografía e Importancia. Doctoral thesis, Universidad Nacional de Colombia, Bogotá.</mixed-citation></ref><ref id="B36"><mixed-citation xmlns:xlink="http://www.w3.org/1999/xlink" xlink:type="simple"><person-group><name name-style="western"><surname>Moncada</surname><given-names>B</given-names></name><name name-style="western"><surname>Coca</surname><given-names>LF</given-names></name><name name-style="western"><surname>Lücking</surname><given-names>R</given-names></name></person-group> (<year>2013a</year>) <article-title>Neotropical members of <italic><tp:taxon-name><tp:taxon-name-part taxon-name-part-type="genus">Sticta</tp:taxon-name-part></tp:taxon-name></italic> (lichenized <tp:taxon-name><tp:taxon-name-part taxon-name-part-type="phylum">Ascomycota</tp:taxon-name-part></tp:taxon-name>: <tp:taxon-name><tp:taxon-name-part taxon-name-part-type="family">Lobariaceae</tp:taxon-name-part></tp:taxon-name>) forming photosymbiodemes, with the description of seven new species.</article-title><source>The Bryologist</source><volume>116</volume>(<issue>2</issue>): <fpage>169</fpage>–<lpage>200</lpage>. <ext-link xlink:type="simple" ext-link-type="doi" xlink:href="10.1639/0007-2745-116.2.169">https://doi.org/10.1639/0007-2745-116.2.169</ext-link></mixed-citation></ref><ref id="B39"><mixed-citation xmlns:xlink="http://www.w3.org/1999/xlink" xlink:type="simple"><person-group><name name-style="western"><surname>Moncada</surname><given-names>B</given-names></name><name name-style="western"><surname>Aguirre</surname><given-names>J</given-names></name><name name-style="western"><surname>Lücking</surname><given-names>R</given-names></name></person-group> (<year>2014b</year>) <article-title>Ecogeografía del género <italic><tp:taxon-name><tp:taxon-name-part taxon-name-part-type="genus">Sticta</tp:taxon-name-part></tp:taxon-name></italic>. (<tp:taxon-name><tp:taxon-name-part taxon-name-part-type="phylum">Ascomycota</tp:taxon-name-part></tp:taxon-name> liquenizados: <tp:taxon-name><tp:taxon-name-part taxon-name-part-type="family">Lobariaceae</tp:taxon-name-part></tp:taxon-name>) en Colombia.</article-title><source>Revista de Biología Tropical</source><volume>62</volume>(<issue>1</issue>): <fpage>257</fpage>–<lpage>272</lpage>. <ext-link xlink:type="simple" ext-link-type="doi" xlink:href="10.15517/rbt.v62i1.3564">https://doi.org/10.15517/rbt.v62i1.3564</ext-link></mixed-citation></ref><ref id="B30"><mixed-citation xmlns:xlink="http://www.w3.org/1999/xlink" xlink:type="simple"><person-group><name name-style="western"><surname>Magain</surname><given-names>N</given-names></name><name name-style="western"><surname>Sérusiaux</surname><given-names>E</given-names></name></person-group> (<year>2015</year>) Dismantling the treasured flagship lichen <italic><tp:taxon-name><tp:taxon-name-part taxon-name-part-type="genus">Sticta</tp:taxon-name-part><tp:taxon-name-part taxon-name-part-type="species">fuliginosa</tp:taxon-name-part></tp:taxon-name></italic> (<tp:taxon-name><tp:taxon-name-part taxon-name-part-type="order">Peltigerales</tp:taxon-name-part></tp:taxon-name>) into four species in Western Europe. Mycological Progress 14(10): e97. <ext-link xlink:type="simple" ext-link-type="doi" xlink:href="10.1007/s11557-015-1109-0">https://doi.org/10.1007/s11557-015-1109-0</ext-link></mixed-citation></ref></ref-list></tp:taxon-treatment>
