# Supplementary material for: ﻿New species of Sticta (lichenised Ascomycota, lobarioid Peltigeraceae) from Bolivia suggest a high level of endemism in the Central Andes
Source: MycoKeys. 2022 Sep 13;92:131–60. doi: 10.3897/mycokeys.92.89960 (PMC9849061; doi:10.3897/mycokeys.92.89960)
Supplement: XML Treatment for Sticta pseudoimpressula [file mycokeys.92.89960-treatment6.xml]

<!DOCTYPE tp:taxon-treatment
  PUBLIC "-//TaxonX//DTD Taxonomic Treatment Publishing DTD v0 20100105//EN" "tax-treatment-NSO.dtd">
<tp:taxon-treatment xmlns:tp="http://www.plazi.org/taxpub"><tp:treatment-meta><kwd-group><label>Taxon classification</label><kwd>
                  <named-content content-type="kingdom">Fungi</named-content>
                </kwd><kwd>
                  <named-content content-type="order">Peltigerales</named-content>
                </kwd><kwd>
                  <named-content content-type="family">Peltigeraceae</named-content>
                </kwd></kwd-group><mixed-citation publication-type="journal"><person-group><name><surname>Ossowska</surname><given-names>Emilia Anna</given-names></name><name><surname>Moncada</surname><given-names>Bibiana</given-names></name><name><surname>Kukwa</surname><given-names>Martin</given-names></name><name><surname>Flakus</surname><given-names>Adam</given-names></name><name><surname>Rodriguez-Flakus</surname><given-names>Pamela</given-names></name><name><surname>Olszewska</surname><given-names>Sandra</given-names></name><name><surname>Lücking</surname><given-names>Robert</given-names></name></person-group><article-title>﻿New species of <italic><tp:taxon-name><tp:taxon-name-part taxon-name-part-type="genus" reg="Sticta">Sticta</tp:taxon-name-part></tp:taxon-name></italic> (lichenised <tp:taxon-name><tp:taxon-name-part taxon-name-part-type="phylum">Ascomycota</tp:taxon-name-part></tp:taxon-name>, lobarioid <tp:taxon-name><tp:taxon-name-part taxon-name-part-type="family">Peltigeraceae</tp:taxon-name-part></tp:taxon-name>) from Bolivia suggest a high level of endemism in the Central Andes</article-title><source>MycoKeys</source><day>13</day><month>09</month><year>2022</year><volume>92</volume><fpage>131</fpage><lpage>160</lpage><pub-id pub-id-type="doi">10.3897/mycokeys.92.89960</pub-id></mixed-citation></tp:treatment-meta><tp:nomenclature><label>﻿</label><tp:taxon-name>
                <object-id xmlns:xlink="http://www.w3.org/1999/xlink" content-type="arpha" xlink:type="simple">5C51FB82-FADE-532A-8519-E7C6EE94AF19</object-id>
                <tp:taxon-name-part taxon-name-part-type="genus" reg="Sticta">Sticta</tp:taxon-name-part>
                <tp:taxon-name-part taxon-name-part-type="species" reg="pseudoimpressula">pseudoimpressula</tp:taxon-name-part>
                <object-id xmlns:xlink="http://www.w3.org/1999/xlink" content-type="mycobank" xlink:type="simple"> MB845390</object-id>
              </tp:taxon-name><tp:taxon-authority>Ossowska, Kukwa, B. Moncada &amp; Lücking</tp:taxon-authority><tp:taxon-status xmlns:xlink="http://www.w3.org/1999/xlink" xlink:type="simple">sp. nov.</tp:taxon-status><xref ref-type="fig" rid="F7">Fig. 7</xref></tp:nomenclature><tp:treatment-sec sec-type="diagnosis" id="SECID0E5RBG"><title>Diagnosis.</title><p>Differing from <italic><tp:taxon-name><tp:taxon-name-part taxon-name-part-type="genus" reg="Sticta">S.</tp:taxon-name-part><tp:taxon-name-part taxon-name-part-type="species" reg="impressula">impressula</tp:taxon-name-part></tp:taxon-name></italic> in the presence of imbricately arranged and grouped apothecia with orange-yellow pruina along the margin of the disc, reacting K+ carmine-red and in the presence of a secondary tomentum.</p><fig id="F7" position="float" orientation="portrait"><object-id xmlns:xlink="http://www.w3.org/1999/xlink" content-type="doi" xlink:type="simple">10.3897/mycokeys.92.89960.figure7</object-id><object-id xmlns:xlink="http://www.w3.org/1999/xlink" content-type="arpha" xlink:type="simple">2DB81353-5B67-5D32-A938-C0A49160B976</object-id><label>Figure 7.</label><caption><p>Morphology of <italic><tp:taxon-name><tp:taxon-name-part taxon-name-part-type="genus" reg="Sticta">Sticta</tp:taxon-name-part><tp:taxon-name-part taxon-name-part-type="species" reg="pseudoimpressula">pseudoimpressula</tp:taxon-name-part></tp:taxon-name></italic> (holotype) <bold>A, C</bold> upper surface with laminal apothecia <bold>B, D</bold> lower surface <bold>E</bold> group of imbricately arranged apothecia with hirsute margins <bold>F</bold> tomentum and cyphellae. Scale bars: 1 mm.</p></caption><graphic xmlns:xlink="http://www.w3.org/1999/xlink" xlink:href="mycokeys-92-131-g007.jpg" position="float" orientation="portrait" xlink:type="simple" id="oo_742342.jpg"><uri content-type="original_file" xlink:type="simple">https://binary.pensoft.net/fig/742342</uri></graphic></fig></tp:treatment-sec><tp:treatment-sec sec-type="material" id="SECID0EPTBG"><title>Type.</title><p>Bolivia. Dept. La Paz; Prov. Franz Tamayo, Área Natural de Manejo Integrado Nacional Apolobamba, near Río Pelechuco, below Pelechuco close to new road to Apolo, <named-content xmlns:xlink="http://www.w3.org/1999/xlink" content-type="dwc:verbatimCoordinates" xlink:type="simple"><named-content content-type="geo-json" specific-use="{&#34;type&#34;:&#34;Point&#34;,&#34;coordinates&#34;:[-69.009722,-14.777500]}" id="NCID0EYTBG" xlink:type="simple">14°46'39"S, 69°00'35"W</named-content></named-content>, elev. 2250 m, lower montane Yungas cloud forest, corticolous, 16 Nov 2014, M. Kukwa 14750 (holotype UGDA, isotype LPB).</p></tp:treatment-sec><tp:treatment-sec sec-type="description" id="SECID0E4TBG"><title>Description.</title><p>Primary photobiont cyanobacterial (<italic><tp:taxon-name><tp:taxon-name-part taxon-name-part-type="genus" reg="Nostoc">Nostoc</tp:taxon-name-part></tp:taxon-name></italic>). Stipe absent. Thallus irregular to suborbicular, up to 10 cm diam., moderately branched, with 3–5 branches per 5 cm radius, branching polytomous; lobes laciniate to flabellate, adjacent, plane, with their apices orbicular and revolute to involute and their margins entire to crenate, not thickened; lobe internodes (4–)7–10(–15) mm long, (4–)7–9(–15) mm broad; thallus coriaceous. Upper surface pitted to scrobiculate to rugose towards the centre, yellowish-brown with darker apices in the herbarium, with marginal line in the same colour, shiny; surface glabrous, without papillae and pruina, without maculae; marginal cilia present, abundant, fasciculate, light brown to dark brown, about 0.5 mm. Apothecia abundant, laminal, dispersed, often imbricately arranged and grouped, subpedicellated, with pronounced invagination on lower side, up to 3.5 mm diam.; disc red-brown to brown, sometimes greenish-yellow due to the presence of pruina, shiny; margin entire to crenate and hirsute, with white hairs and orange-yellow pruina. Vegetative propagules absent. Lower surface uneven, beige to dark brown towards the centre; primary tomentum dense to the margin, thick (long), spongy, soft, grey-brown to black with paler tips; secondary tomentum present, but sparse, pubescent, up to 30 μm long. Rhizines sparse, black, up to 0.5 mm. Cyphellae 1–20 per cm<sup>2</sup> towards the thallus centre and 41–60 per cm<sup>2</sup> towards the margin, scattered, irregular, cupuliform to urceolate with wide pore, prominent, below the level of the primary tomentum, with the margin erect, cream to brown coloured, without or with tomentum in the lower half; pore (0.5–)0.6–1.3(–2.5) mm diam.; basal membrane pruinose in the appearance, white to pale beige in older part of thallus; K– to K+ pale yellow, C–, <abbrev xmlns:xlink="http://www.w3.org/1999/xlink" xlink:title="K followed by C on the same thallus fragments" id="ABBRID0EOUBG" xlink:type="simple">KC</abbrev>–, <abbrev xmlns:xlink="http://www.w3.org/1999/xlink" xlink:title="para-phenylenediamine" id="ABBRID0ESUBG" xlink:type="simple">Pd</abbrev>–. Medulla compact, beige-white, K+ yellow, C–, <abbrev xmlns:xlink="http://www.w3.org/1999/xlink" xlink:title="K followed by C on the same thallus fragments" id="ABBRID0EWUBG" xlink:type="simple">KC</abbrev>–, <abbrev xmlns:xlink="http://www.w3.org/1999/xlink" xlink:title="para-phenylenediamine" id="ABBRID0E1UBG" xlink:type="simple">Pd</abbrev>–. Apothecia margin (ring around disc) and epihymenium K+ carmine-red. No substances detected by <abbrev xmlns:xlink="http://www.w3.org/1999/xlink" xlink:title="thin-layer chromatography" id="ABBRID0E5UBG" xlink:type="simple">TLC</abbrev>, unidentified anthraquinone in apothecia.</p><p>Upper cortex paraplectenchymatous, 20–40 μm thick, consisting of 2–3 cell layers with cells 6–22 μm diam. (with smaller cells in outside parts of the cortex), their walls 1–2 μm thick and their lumina rounded to isodiametric, 5–21 μm diam. Photobiont layer 60–110 μm thick, its cells 7–18 μm diam. Medulla 30–100 μm thick, its hyphae 3–5 μm broad, without crystals. Lower cortex paraplectenchymatous, 25–40 μm thick, with 3–4 cell layers; cells 8–18 μm diam., their walls 2–4 μm thick. Hairs of lower primary tomentum up to 1000 μm long, in fascicles of more than 20, hyphae unbranched to rarely branched, septate with flexuous apices. Cyphella cavity 100–125 μm deep; cells of basal membrane loosely packed consisting of cells without papillae or very rarely one. Apothecia biatorine, up to 700 μm high, without distinct stipe; excipulum up to 125 μm broad, laterally with projecting hairs, in groups to rarely simple, up to 0.5 mm, 5–6 μm broad. Hymenium 80–110 μm high; epihymenium 20 μm high, orange, with pigment granules on the top, without gelatinous upper layer. Asci 6–8-spored, ascospores fusiform, 1–3-septate, 28–35 × 8.5–10 μm.</p></tp:treatment-sec><tp:treatment-sec sec-type="habitat" id="SECID0EDVBG"><title>Habitat and distribution.</title><p><italic><tp:taxon-name><tp:taxon-name-part taxon-name-part-type="genus" reg="Sticta">Sticta</tp:taxon-name-part><tp:taxon-name-part taxon-name-part-type="species" reg="pseudoimpressula">pseudoimpressula</tp:taxon-name-part></tp:taxon-name></italic> is an epiphytic species, found in Bolivia at one locality at an altitude of 2250 m in a lower montane Yungas forest in the Department La Paz.</p></tp:treatment-sec><tp:treatment-sec sec-type="etymology" id="SECID0EUVBG"><title>Etymology.</title><p>The name refers to the similarity in morphology to <italic><tp:taxon-name><tp:taxon-name-part taxon-name-part-type="genus" reg="Sticta">Sticta</tp:taxon-name-part><tp:taxon-name-part taxon-name-part-type="species" reg="impressula">impressula</tp:taxon-name-part></tp:taxon-name></italic>.</p></tp:treatment-sec><tp:treatment-sec sec-type="material" id="SECID0EFWBG"><title>Additional material examined.</title><p>Bolivia. Dept. La Paz; Prov. Franz Tamayo, Área Natural de Manejo Integrado Nacional Apolobamba, near Río Pelechuco, below Pelechuco close to new road to Apolo, <named-content xmlns:xlink="http://www.w3.org/1999/xlink" content-type="dwc:verbatimCoordinates" xlink:type="simple"><named-content content-type="geo-json" specific-use="{&#34;type&#34;:&#34;Point&#34;,&#34;coordinates&#34;:[-69.009722,-14.777500]}" id="NCID0EOWBG" xlink:type="simple">14°46'39"S, 69°00'35"W</named-content></named-content>, elev. 2250 m, lower montane Yungas cloud forest, corticolous, 16 Nov 2014, M. Kukwa 14752 (LPB, UGDA).</p></tp:treatment-sec><tp:treatment-sec sec-type="notes" id="SECID0ETWBG"><title>Notes.</title><p><italic><tp:taxon-name><tp:taxon-name-part taxon-name-part-type="genus" reg="Sticta">Sticta</tp:taxon-name-part><tp:taxon-name-part taxon-name-part-type="species" reg="pseudoimpressula">pseudoimpressula</tp:taxon-name-part></tp:taxon-name></italic> is similar to <italic><tp:taxon-name><tp:taxon-name-part taxon-name-part-type="genus" reg="Sticta">S.</tp:taxon-name-part><tp:taxon-name-part taxon-name-part-type="species" reg="impressula">impressula</tp:taxon-name-part></tp:taxon-name></italic> (Nyl.) Zahlbr. Both species have a pitted to scrobiculate or rugose upper surface with abundant, laminal apothecia and the lobe margins with abundant, light brown cilia. The tomentum is dense to the margin in the latter (<xref ref-type="bibr" rid="B34">Moncada 2012</xref>). However, the two species are not closely related phylogenetically (Fig. <xref ref-type="fig" rid="F1">1</xref>; Suppl. material <xref ref-type="supplementary-material" rid="S3">3</xref>: Fig. S1): <italic><tp:taxon-name><tp:taxon-name-part taxon-name-part-type="genus" reg="Sticta">Sticta</tp:taxon-name-part><tp:taxon-name-part taxon-name-part-type="species" reg="impressula">impressula</tp:taxon-name-part></tp:taxon-name></italic> is clustered in a neighbouring clade with <italic><tp:taxon-name><tp:taxon-name-part taxon-name-part-type="genus" reg="Sticta">S.</tp:taxon-name-part><tp:taxon-name-part taxon-name-part-type="species" reg="brevior">brevior</tp:taxon-name-part></tp:taxon-name></italic> B. Moncada &amp; Lücking and <italic><tp:taxon-name><tp:taxon-name-part taxon-name-part-type="genus" reg="Sticta">S.</tp:taxon-name-part><tp:taxon-name-part taxon-name-part-type="species" reg="isidiokunthii">isidiokunthii</tp:taxon-name-part></tp:taxon-name></italic>. In contrast, <italic><tp:taxon-name><tp:taxon-name-part taxon-name-part-type="genus" reg="Sticta">S.</tp:taxon-name-part><tp:taxon-name-part taxon-name-part-type="species" reg="pseudoimpressula">pseudoimpressula</tp:taxon-name-part></tp:taxon-name></italic> shares a common ancestor with <italic><tp:taxon-name><tp:taxon-name-part taxon-name-part-type="genus" reg="Sticta">S.</tp:taxon-name-part><tp:taxon-name-part taxon-name-part-type="species" reg="bicellulata">bicellulata</tp:taxon-name-part></tp:taxon-name></italic>, <italic><tp:taxon-name><tp:taxon-name-part taxon-name-part-type="genus" reg="Sticta">S.</tp:taxon-name-part><tp:taxon-name-part taxon-name-part-type="species" reg="peltigerella">peltigerella</tp:taxon-name-part></tp:taxon-name></italic> and <italic><tp:taxon-name><tp:taxon-name-part taxon-name-part-type="genus" reg="Sticta">S.</tp:taxon-name-part><tp:taxon-name-part taxon-name-part-type="species" reg="sylvatica">sylvatica</tp:taxon-name-part></tp:taxon-name></italic>. The differences between <italic><tp:taxon-name><tp:taxon-name-part taxon-name-part-type="genus" reg="Sticta">S.</tp:taxon-name-part><tp:taxon-name-part taxon-name-part-type="species" reg="pseudoimpressula">pseudoimpressula</tp:taxon-name-part></tp:taxon-name></italic> and <italic><tp:taxon-name><tp:taxon-name-part taxon-name-part-type="genus" reg="Sticta">S.</tp:taxon-name-part><tp:taxon-name-part taxon-name-part-type="species" reg="bicellulata">bicellulata</tp:taxon-name-part></tp:taxon-name></italic> are discussed under the latter.</p><p>The morphological features that distinguish <italic><tp:taxon-name><tp:taxon-name-part taxon-name-part-type="genus" reg="Sticta">S.</tp:taxon-name-part><tp:taxon-name-part taxon-name-part-type="species" reg="pseudoimpressula">pseudoimpressula</tp:taxon-name-part></tp:taxon-name></italic> from <italic><tp:taxon-name><tp:taxon-name-part taxon-name-part-type="genus" reg="Sticta">S.</tp:taxon-name-part><tp:taxon-name-part taxon-name-part-type="species" reg="impressula">impressula</tp:taxon-name-part></tp:taxon-name></italic> are the moderately-branched thalli and the laciniate to flabellate lobes. The apothecia in <italic><tp:taxon-name><tp:taxon-name-part taxon-name-part-type="genus" reg="Sticta">S.</tp:taxon-name-part><tp:taxon-name-part taxon-name-part-type="species" reg="pseudoimpressula">pseudoimpressula</tp:taxon-name-part></tp:taxon-name></italic> are often imbricately arranged and grouped and produced orange-yellow pruina along the disc margins and reacts K+ carmine-red. A secondary tomentum is present in <italic><tp:taxon-name><tp:taxon-name-part taxon-name-part-type="genus" reg="Sticta">S.</tp:taxon-name-part><tp:taxon-name-part taxon-name-part-type="species" reg="pseudoimpressula">pseudoimpressula</tp:taxon-name-part></tp:taxon-name></italic>, but absent in <italic><tp:taxon-name><tp:taxon-name-part taxon-name-part-type="genus" reg="Sticta">S.</tp:taxon-name-part><tp:taxon-name-part taxon-name-part-type="species" reg="impressula">impressula</tp:taxon-name-part></tp:taxon-name></italic>. In addition, the cyphellae in <italic><tp:taxon-name><tp:taxon-name-part taxon-name-part-type="genus" reg="Sticta">S.</tp:taxon-name-part><tp:taxon-name-part taxon-name-part-type="species" reg="impressula">impressula</tp:taxon-name-part></tp:taxon-name></italic> are rounded to angular and urceolate with a wide pore, erumpent to suprasessile and the margins raised to involute. The latter taxon is widely distributed in Colombia, where it grows at elevations between 1500 and 3800 m (<xref ref-type="bibr" rid="B34">Moncada 2012</xref>; <xref ref-type="bibr" rid="B39">Moncada et al. 2014b</xref>).</p><p>At first sight, <italic><tp:taxon-name><tp:taxon-name-part taxon-name-part-type="genus" reg="Sticta">S.</tp:taxon-name-part><tp:taxon-name-part taxon-name-part-type="species" reg="pseudoimpressula">pseudoimpressula</tp:taxon-name-part></tp:taxon-name></italic> can also be confused with <italic><tp:taxon-name><tp:taxon-name-part taxon-name-part-type="genus" reg="Sticta">S.</tp:taxon-name-part><tp:taxon-name-part taxon-name-part-type="species" reg="brevior">brevior</tp:taxon-name-part></tp:taxon-name></italic>, but that taxon has smaller thalli with abundant apothecia, tomentose margins and the lower surface is undulating, creamy white to light brown (<xref ref-type="bibr" rid="B34">Moncada 2012</xref>; <xref ref-type="bibr" rid="B37">Moncada et al. 2013b</xref>). <italic><tp:taxon-name><tp:taxon-name-part taxon-name-part-type="genus" reg="Sticta">Sticta</tp:taxon-name-part><tp:taxon-name-part taxon-name-part-type="species" reg="brevior">brevior</tp:taxon-name-part></tp:taxon-name></italic> is known from Colombia (<xref ref-type="bibr" rid="B37">Moncada et al. 2013b</xref>, <xref ref-type="bibr" rid="B39">2014b</xref>).</p></tp:treatment-sec><tp:treatment-sec><!--Section generated to contain objects referenced in tp:taxon-treatment.--><fig id="F1" position="float" orientation="portrait"><object-id xmlns:xlink="http://www.w3.org/1999/xlink" content-type="doi" xlink:type="simple">10.3897/mycokeys.92.89960.figure1</object-id><object-id xmlns:xlink="http://www.w3.org/1999/xlink" content-type="arpha" xlink:type="simple">999D14F3-CE74-5CE2-A62B-E4AA525F5174</object-id><label>Figure 1.</label><caption><p>Best-scoring Maximum Likelihood tree of the <italic><tp:taxon-name><tp:taxon-name-part taxon-name-part-type="genus" reg="Sticta">Sticta</tp:taxon-name-part></tp:taxon-name></italic> clades I–III containing the new species from Bolivia (blue) and Colombia (orange), based on the fungal ITS barcoding marker. Supported clades are thickened. For a complete tree with individual support values, see Suppl. material <xref ref-type="supplementary-material" rid="S3">3</xref>: Fig. S1.</p></caption><graphic xmlns:xlink="http://www.w3.org/1999/xlink" xlink:href="mycokeys-92-131-g001.jpg" position="float" orientation="portrait" xlink:type="simple" id="oo_742336.jpg"><uri content-type="original_file" xlink:type="simple">https://binary.pensoft.net/fig/742336</uri></graphic></fig><supplementary-material xmlns:xlink="http://www.w3.org/1999/xlink" id="S3" position="float" orientation="portrait" xlink:type="simple"><object-id content-type="doi" xlink:type="simple">10.3897/mycokeys.92.89960.suppl3</object-id><object-id content-type="zenodo_dep_id" xlink:type="simple">7080619</object-id><object-id content-type="arpha" xlink:type="simple">BEE2487C-660F-5867-A4A5-E75A74B1D98C</object-id><label>Supplementary material 3</label><caption><p>Figure S1</p></caption><statement content-type="dataType"><label>Data type</label><p>pdf file</p></statement><statement content-type="notes"><label>Explanation note</label><p><bold>Figure S1.</bold> Best-scoring Maximum Likelihood tree of the <italic><tp:taxon-name><tp:taxon-name-part taxon-name-part-type="genus" reg="Sticta">Sticta</tp:taxon-name-part></tp:taxon-name></italic> target clade containing the new species from Bolivia (blue) and Colombia (orange), based on the fungal ITS barcoding marker. Supported clades are thickened and individual support values are indicated.</p></statement><media xlink:href="mycokeys-92-131-s003.pdf" mimetype="application" mime-subtype="pdf" position="float" orientation="portrait" xlink:type="simple" id="oo_742346.pdf"><uri content-type="original_file" xlink:type="simple">https://binary.pensoft.net/file/742346</uri></media><permissions><license xlink:type="simple"><license-p>This dataset is made available under the Open Database License (http://opendatacommons.org/licenses/odbl/1.0/). The Open Database License (ODbL) is a license agreement intended to allow users to freely share, modify, and use this Dataset while maintaining this same freedom for others, provided that the original source and author(s) are credited.</license-p></license></permissions><attrib specific-use="authors">Emilia Anna Ossowska, Bibiana Moncada, Martin Kukwa, Adam Flakus, Pamela Rodriguez-Flakus, Sandra Olszewska, Robert Lücking</attrib></supplementary-material></tp:treatment-sec><ref-list><ref id="B34"><mixed-citation xmlns:xlink="http://www.w3.org/1999/xlink" xlink:type="simple"><person-group><name name-style="western"><surname>Moncada</surname><given-names>B</given-names></name></person-group> (<year>2012</year>) El género <italic><tp:taxon-name><tp:taxon-name-part taxon-name-part-type="genus">Sticta</tp:taxon-name-part></tp:taxon-name></italic> (Schreb.) Ach. en Colombia, Taxonomía, Ecogeografía e Importancia. Doctoral thesis, Universidad Nacional de Colombia, Bogotá.</mixed-citation></ref><ref id="B39"><mixed-citation xmlns:xlink="http://www.w3.org/1999/xlink" xlink:type="simple"><person-group><name name-style="western"><surname>Moncada</surname><given-names>B</given-names></name><name name-style="western"><surname>Aguirre</surname><given-names>J</given-names></name><name name-style="western"><surname>Lücking</surname><given-names>R</given-names></name></person-group> (<year>2014b</year>) <article-title>Ecogeografía del género <italic><tp:taxon-name><tp:taxon-name-part taxon-name-part-type="genus">Sticta</tp:taxon-name-part></tp:taxon-name></italic>. (<tp:taxon-name><tp:taxon-name-part taxon-name-part-type="phylum">Ascomycota</tp:taxon-name-part></tp:taxon-name> liquenizados: <tp:taxon-name><tp:taxon-name-part taxon-name-part-type="family">Lobariaceae</tp:taxon-name-part></tp:taxon-name>) en Colombia.</article-title><source>Revista de Biología Tropical</source><volume>62</volume>(<issue>1</issue>): <fpage>257</fpage>–<lpage>272</lpage>. <ext-link xlink:type="simple" ext-link-type="doi" xlink:href="10.15517/rbt.v62i1.3564">https://doi.org/10.15517/rbt.v62i1.3564</ext-link></mixed-citation></ref><ref id="B37"><mixed-citation xmlns:xlink="http://www.w3.org/1999/xlink" xlink:type="simple"><person-group><name name-style="western"><surname>Moncada</surname><given-names>B</given-names></name><name name-style="western"><surname>Lücking</surname><given-names>R</given-names></name><name name-style="western"><surname>Coca</surname><given-names>LF</given-names></name></person-group> (<year>2013b</year>) <article-title>Six new apotheciate species of <italic><tp:taxon-name><tp:taxon-name-part taxon-name-part-type="genus">Sticta</tp:taxon-name-part></tp:taxon-name></italic> (lichenized <tp:taxon-name><tp:taxon-name-part taxon-name-part-type="phylum">Ascomycota</tp:taxon-name-part></tp:taxon-name>: <tp:taxon-name><tp:taxon-name-part taxon-name-part-type="family">Lobariaceae</tp:taxon-name-part></tp:taxon-name>) from the Colombian Andes.</article-title><source>Lichenologist</source><volume>45</volume>(<issue>5</issue>): <fpage>635</fpage>–<lpage>656</lpage>. <ext-link xlink:type="simple" ext-link-type="doi" xlink:href="10.1017/S0024282913000376">https://doi.org/10.1017/S0024282913000376</ext-link></mixed-citation></ref></ref-list></tp:taxon-treatment>
