# Supplementary material for: ﻿New species of Sticta (lichenised Ascomycota, lobarioid Peltigeraceae) from Bolivia suggest a high level of endemism in the Central Andes
Source: MycoKeys. 2022 Sep 13;92:131–60. doi: 10.3897/mycokeys.92.89960 (PMC9849061; doi:10.3897/mycokeys.92.89960)
Supplement: Supplementary material 2 — File S1 [file mycokeys-92-131-s002.fas]

>macrothallina_KC732656_Colombia
CGTAGGTGAACCTGCGGAAGGATCATTACCGAG-AGAGGCGTC------AGCCTCGGGGG
G-CTTCGGC--CCCCTTTTC-TTCAC-ACCC-TGTGGAT-ACC-GAA-CCGGTGTTGCTT
TGGCGGCGCCTGG-CCGCCGCCGGAGA--ACCGTTC-AAACC-TC-CTG-AATGAGATGT
TGTCCGAGTCCC-ATCG---AATTGAACTAAAAACTTTCAACAACGGATCTCTTGGTTCT
GGCATCGATGAAGAACGCAGCGAAATGCGATAAGTAATGTGAATTGCAGAATTCAGTGAA
TCATCGAATCTTTGAACGCACATTGCGCCCCTTGGCATTCCGAGGGGCATACCTGTTCGA
GCGTCATTGCA-CCCC-TCAAG-CCCTCTCC----GGCTTGGTGTTGAGCCGC-GTGCGT
--CCCTC----GGGACGGGCTCGAACGGCAGTGGC-GGTCCGGCGCGCCTTCGAGTGCAG
T-ACG-CAC--ATCATT-C-GCTCG-AGCGGCGCG-GCTCGGGTCCGGCCAGACAAAA--
--CCTCCCC---------GCAA--TCAAACCGTTTGACCTCGGATCAGGTAGGGATACCC
GCTGAACTTAAGCA
>macrothallina_KC732637_Colombia
---------ACCTGCGGAAGGATCATTACCGAG-AGAGGCGTC------AGCCTCGGGGG
G-CTTCGGC--CCCCTTTTC-TTCAC-ACCC-TGTGGAT-ACC-GAA-CCGGTGTTGCTT
TGGCGGCGCCTGG-CCGCCGCCGGAGA--ACCGTTC-AAACC-TC-CTG-AATGAGATGT
TGTCCGAGTCCC-ATCG---AATTGAACTAAAAACTTTCAACAACGGATCTCTTGGTTCT
GGCATCGATGAAGAACGCAGCGAAATGCGATAAGTAATGTGAATTGCAGAATTCAGTGAA
TCATCGAATCTTTGAACGCACATTGCGCCCCTTGGCATTCCGAGGGGCATACCTGTTCGA
GCGTCATTGCA-CCCC-TCAAG-CCCTCTCC----GGCTTGGTGTTGAGCCCC-GTGCGT
--CCCTC----GGGACGGGCTCGAACGGCAGTGGC-GGTCCGGCGCGCCTTCGAGTGCAG
T-ACG-CAC--ATCATT-C-GCTCG-AGCGGCGCG-GCTCGGGTCCGGCCAGACAAAA--
--CCTCCCC---------GCAA--TCAAACCGTTTGACCTCGGATCAGGTAGGGATACCC
GCTGAACTTAAGCA
>macrothallina_KC732655_Colombia
CGTAGGTGAACCTGCGGAAGGATCATTACCGAG-AGAGGCGTC------AGCCTCGGGGG
G-CTTCGGC--CCCCTTTTC-TTCAC-ACCC-TGTGGAT-ACC-GAA-CCGGTGTTGCTT
TGGCGGCGCCTGG-CCGCCGCCGGAGA--ACCGTTC-AAACC-TC-CTG-AATGAGATGT
TGTCCGAGTCCC-ATCG---AATTGAACTAAAAACTTTCAACAACGGATCTCTTGGTTCT
GGCATCGATGAAGAACGCAGCGAAATGCGATAAGTAATGTGAATTGCAGAATTCAGTGAA
TCATCGAATCTTTGAACGCACATTGCGCCCCTTGGCATTCCGAGGGGCATACCTGTTCGA
GCGTCATTGCA-CCCC-TCAAG-CCCTCTCC----GGCTTGGTGTTGAGCCCC-GTGCGT
--CCCTC----GGGACGGGCTCGAACGGCAGTGGC-GGTCCGGCGCGCCTTCGAGTGCAG
T-ACG-CAC--ATCATT-C-GCTCG-AGCGGCGCG-GCTCGGGTCCGGCCAGACAAAA--
--CCTCCCC---------GCAA--TCAAACCGTTTGACCTCGGATCAGGTAGGGATACCC
GCTGAACTTAAGCA
>andensis_KC732547_Colombia
------------TGCGGAAGGATCATTACCGAG-AGAGGCGTC------CGCCTCGGGGG
--CTTCGG---CCCCT--TC-TTCAC-ACCC-TGTGGAT-ACA-GTA-CCGGTGTTGCTT
TGGCGGCGCGTGG-CCGCC---GGAGA--ACCGTCA--AACC-TC-CCG-AATCAGATGT
CGTCCGAGTCCC-CTCG---AATCGAACTAAAAACTTTCAACAACGGATCTCTTGGTTCT
GGCATCGATGAAGAACGCAGCGAAATGCGATAAGTAATGTGAATTGCAGAATTCAGTGAA
TCATCGAATCTTTGAACGCACATTGCGCCCCTTGGCATTCCGAGGGGCATACCTGTTCGA
GCGTCATTGCA-CCCC-TCGAG-CCCTCTCC----GGCTTGGTGTTGAGCCGC---GCGT
--CCCGC----GGGACGGGCTCGAACGGCAGTGGCGGGTCCGGCGCGACGGCAAGTGCAG
T-ACG-CAT--ACCATC-C-GCTTG-CGCGGCGCG--CCCGGGTCCGGCCAGACAACA--
-GCCTCCCC---------GCAA--TCAAACCGTTTGACCTCGGATCAGGTAGGGATACCC
GCTGAACTTAAGCA
>latior_KC732568_Brazil
CGTAGGTGAACCTGCGGAAGGATCATTACCGAG-AGAGGCGTTC-----AGCCTCGGGGG
A-CTCCGGT--CCTCT--TC-TTCAC-ACCC-TGTGGCT-ACC-GAA-CCGGTGTTGCTT
TGGCGGCGCGTGG-CCGCC---GGAGA--ACCGTCA--AACC-TC-TCG-AATCAGATGT
CGTCCGAGTCCC-CTCG---AATTGAACTAAAAACTTTCAACAACGGATCTCTTGGTTCT
GGCATCGATGAAGAACGCAGCGAAATGCGATAAGTAATGTGAATTGCAGAATTCAGTGAA
TCATCGAATCTTTGAACGCACATTGCGCCCCTTGGCATTCCGAGGGGCATACCTGTTCGA
GCGTCATTGCA-CCTC-TCGAG-CCCCCTTT----GGCTTGGTGTTGAGCCGC---GCGT
--CCCTC----GGGACGGGCTCGAACGGCAGTGGC-GGTCCGGCGTGCCGGCAAGTGCAG
T-ACG-CAT--ACCATT-C-GCTTG-CACGGCGCG----CGGGTTCGGCCAGAC-AAA--
CGCCTCCCC---------GCAA--TCAAACCGTTTGACCTCGGATCAGGTAGGGATACCC
GCTGAACTTAAGCA
>limbata_KT281708_Canary-Islands
CGTAGGTGAACCTGCGGAAGGATCATTACCGAG-AGAGGCGTGC-----AGCCTCGAGGG
G-CTTCGG---CTCCT--TC-TTCAC-ACCC-TGTGGCT-ACC-GAA-CCGGTGTTGCTT
TGGCGGCGCGTGG-CCGCC---GGAGG--ACCGTAG--AACT-TC-CCG-AATCAGATGT
CGTCCGAGTCCC-ATCG---AATTGAACTAAAAACTTTCAACAACGGATCTCTTGGTTCT
GGCATCGATGAAGAACGCAGCGAAATGCGATAAGTAATGTGAATTGCAGAATTCAGTGAA
TCATCGAATCTTTGAACGCACATTGCGCCCCTTGGCATTCCGAGGGGCATACCTGTTCGA
GCGTCATTGCA-CCTC-TCGAG-CCCTTTCC----GGCTTGGTGTTGAGCCGC---GCGT
--CTCTC----GGGACGGGCTCGAACGGCAGTGGC-GGTCCGGCGTGCCGGCAAGTGCAG
T-ACG-CAT--ACCATT-C-GCTTG-CACGGCGCG--CGCGGGTCCGGCCAGAC-AAA--
CGCCTCCCC---------GCAA--TCAAACCGTTTGACCTCGGATCA-------------
--------------
>limbata_KT281728_France
CGTAGGTGAACCTGCGGAAGGATCATTACCGAG-AGAGGCGTGC-----AGCCTCGAGGG
G-CTTCGG---CTCCT--TC-TTCAC-ACCC-TGTGGCT-ACC-GAA-CCGGTGTTGCTT
TGGCGGCGCGTGG-CCGCC---GGAGG--ACCGTAG--AACT-TC-CCG-AATCAGATGT
CGTCCGAGTCCC-ATCG---AATTGAACTAAAAACTTTCAACAACGGATCTCTTGGTTCT
GGCATCGATGAAGAACGCAGCGAAATGCGATAAGTAATGTGAATTGCAGAATTCAGTGAA
TCATCGAATCTTTGAACGCACATTGCGCCCCTTGGCATTCCGAGGGGCATACCTGTTCGA
GCGTCATTGCA-CCTC-TCGAG-CCCTTTCC----GGCTTGGTGTTGAGCCGC---GCGT
--CTCTC----GGGACGGGCTCGAACGGCAGTGGC-GGTCCGGCGTGCCGGCAAGTGCAG
T-ACG-CAT--ACCATT-C-GCTTG-CACGGCGCG--CGCGGGTCCGGCCAGAC-AAA--
CGCCTCCCC---------GCAA--TCAAACCGTTTGACCTCGGATCAGGTAGGGATACCC
GCTGAACTTAA---
>limbata_MG367428_Hawaii
CGTAGGTGAACCTGCGGAAGGATCATTACCGAG-AGAGGCGTGC-----AGCCTCGAGGG
G-CTTCGG---CTCCT--TC-TTCAC-ACCC-TGTGGCT-ACC-GAA-CCGGTGTTGCTT
TGGCGGCGCGTGG-CCGCC---GGAGG--ACCGTAG--AACT-TC-CCG-AATCAGATGT
CGTCCGAGTCCC-ATCG---AATTGAACTAAAAACTTTCAACAACGGATCTCTTGGTTCT
GGCATCGATGAAGAACGCAGCGAAATGCGATAAGTAATGTGAATTGCAGAATTCAGTGAA
TCATCGAATCTTTGAACGCACATTGCGCCCCTTGGCATTCCGAGGGGCATACCTGTTCGA
GCGTCATTGCA-CCTC-TCGAG-CCCTTTCC----GGCTTGGTGTTGAGCCGC---GCGT
--CTCTC----GGGACGGGCTCGAACGGCAGTGGC-GGTCCGGCGTGCCGGCAAGTGCAG
T-ACG-CAT--ACCATT-C-GCTTG-CACGGCGCG--CGCGGGTCCGGCCAGAC-AAA--
CGCCTCCCC---------GCAA--TCAAACCGTTTGACCTCGGATCAGGTAGGGATACCC
GCTGAACTTAAGCA
>limbata_KT281711_Azores
CGTAGGTGAACCTGCGGAAGGATCATTACCGAG-AGAGGCGTGC-----AGCCTCGAGGG
G-CTTCGG---CTCCT--TC-TTCAC-ACCC-TGTGGCT-ACC-GAA-CCGGTGTTGCTT
TGGCGGCGCGTGG-CCGCC---GGAGG--ACCGTAG--AACT-TC-CCG-AATCAGATGT
CGTCCGAGTCCC-ATCG---AATTGAACTAAAAACTTTCAACAACGGATCTCTTGGTTCT
GGCATCGATGAAGAACGCAGCGAAATGCGATAAGTAATGTGAATTGCAGAATTCAGTGAA
TCATCGAATCTTTGAACGCACATTGCGCCCCTTGGCATTCCGAGGGGCATACCTGTTCGA
GCGTCATTGCA-CCTC-TCGAG-CCCTTTCC----GGCTTGGTGTTGAGCCGC---GCGT
--CTCTC----GGGACGGGCTCGAACGGCAGTGGC-GGTCCGGCGTGCCGGCAAGTGCAG
T-ACG-CAT--ACCATT-C-GCTTG-CACGGCGCG--CGCGGGTCCGGCCAGAC-AAA--
CGCCTCCCC---------GCAA--TCAAACCGTTTGACCTCGGATCAGGTAGGGATACCC
GCTGAACTTAAGCA
>limbata_MG367378_USA
CGTAGGTGAACCTGCGGAAGGATCATTACCGAG-AGAGGCGTGC-----AGCCTCGAGGG
G-CTTCGG---CTCCT--TC-TTCAC-ACCC-TGTGGCT-ACC-GAA-CCGGTGTTGCTT
TGGCGGCGCGTGG-CCGCC---GGAGG--ACCGTAG--AACT-TC-CCG-AATCAGATGT
CGTCCGAGTCCC-ATCG---AATTGAACTAAAAACTTTCAACAACGGATCTCTTGGTTCT
GGCATCGATGAAGAACGCAGCGAAATGCGATAAGTAATGTGAATTGCAGAATTCAGTGAA
TCATCGAATCTTTGAACGCACATTGCGCCCCTTGGCATTCCGAGGGGCATACCTGTTCGA
GCGTCATTGCA-CCTC-TCGAG-CCCTTTCC----GGCTTGGTGTTGAGCCGC---GCGT
--CTCTC----GGGACGGGCTCGAACGGCAGTGGC-GGTCCGGCGTGCCGGCAAGTGCAG
T-ACG-CAT--ACCATT-C-GCTTG-CACGGCGCG--CGCGGGTCCGGCCAGAC-AAA--
CGCCTCCCC---------GCAA--TCAAACCGTTTGACCTCGGATCAGGTAGGGATACCC
GCTGAACTTAAGCA
>limbata_KT281707_Scotland
CGTAGGTGAACCTGCGGAAGGATCATTACCGAG-AGAGGCGTGC-----AGCCTCGAGGG
G-CTTCGG---CTCCT--TC-TTCAC-ACCC-TGTGGCT-ACC-GAA-CCGGTGTTGCTT
TGGCGGCGCGTGG-CCGCC---GGAGG--ACCGTAG--AACT-TC-CCG-AATCAGATGT
CGTCCGAGTCCC-ATCG---AATTGAACTAAAAACTTTCAACAACGGATCTCTTGGTTCT
GGCATCGATGAAGAACGCAGCGAAATGCGATAAGTAATGTGAATTGCAGAATTCAGTGAA
TCATCGAATCTTTGAACGCACATTGCGCCCCTTGGCATTCCGAGGGGCATACCTGTTCGA
GCGTCATTGCA-CCTC-TCGAG-CCCTTTCC----GGCTTGGTGTTGAGCCGC---GCGT
--CTCTC----GGGACGGGCTCGAACGGCAGTGGC-GGTCCGGCGTGCCGGCAAGTGCAG
T-ACG-CAT--ACCATT-C-GCTTG-CACGGCGCG--CGCGGGTCCGGCCAGAC-AAA--
CGCCTCCCC---------GCAA--TCAAACCGTTTGACCTCGGATCAGGTA---------
--------------
>fuliginosa_KT281698_Reunion
--------------------------------------GCGTGC-----AGCCTCGAGGG
G-CTCCGG---CTCCT--TC-TTCAC-ACCC-TGTGGCT-ACC-GAA-CCGGTGTTGCTT
TGGCGGCGCGTGG-CCGCC---GGAGG--ACCGTAG--AACT-TC-CCG-AATCAGATGT
CGTCCGAGTCCC-ATCG---AATTGAACTAAAAACTTTCAACAACGGATCTCTTGGTTCT
GGCATCGATGAAGAACGCAGCGAAATGCGATAAGTAATGTGAATTGCAGAATTCAGTGAA
TCATCGAATCTTTGAACGCACATTGCGCCCCTTGGCATTCCGAGGGGCATACCTGTTCGA
GCGTCATTGCA-CCTC-TCGAG-CCCTTTCC----GGCTTGGTGTTGAGCCGC---GCGT
--CTCTC----GGGACGGGCTCGAACGGCAGTGGC-GGTCCGGCGTGCCGGCAAGTGCAG
T-ACG-CAT--ACCATT-C-GCTTG-CACGGCGCG--CGCGGGTCCGGCCAGAC-AAA--
CGCCTCCCC---------GCAA--TCAAACCGTTTGACCTCGGATCAGGTAGGGATACCC
GCTGAACTTAAGCA
>fuliginosa_AB239345_Japan
CGTAGGTGAACCTGCGGAAGGATCATTACCGAG-AGAGGCGTGC-----AGCCTCGAGGG
G-CTCCGG---CTCCT--TC-TTCAC-ACCC-TGTGGCT-ACC-GAA-CCGGTGTTGCTT
TGGCGGCGCGTGG-CCGCC---GGAGG--ACCGTAG--AACT-TC-CCG-AATCAGATGT
CGTCCGAGTCCC-ATCG---AATTGAACTAAAAACTTTCAACAACGGATCTCTTGGTTCT
GGCATCGATGAAGAACGCAGCGAAATGCGATAAGTAATGTGAATTGCAGAATTCAGTGAA
TCATCGAATCTTTGAACGCACATTGCGCCCCTTGGCATTCCGAGGGGCATACCTGTTCGA
GCGTCATTGCA-CCTC-TCGAG-CCCTTTCC----GGCTTGGTGTTGAGCCGC---GCGT
--CTCTC----GGGACGGGCTCGAACGGCAGTGGC-GGTCCGGCGTGCCGGCAAGTGCAG
T-ACG-CAT--ACCATT-C-GCTTG-CACGGCGCG--CGCGGGTCCGGCCAGAC-AAA--
CGCCTCCCC---------GCAA--TCAAACCGTTTGACCTCGGATCAGGTAGGGATACCC
GCTGAACTTAAGCA
>fuliginosa_KT281702_Rwanda
CGTAGGTGAACCTGCGGAAGGATCATTACCGAG-AGAGGCGTGC-----AGCCTCGAGGG
G-CTCCGG---CTCCT--TC-TTCAC-ACCC-TGTGGCT-ACC-GAA-CCGGTGTTGCTT
TGGCGGCGCGTGG-CCGCC---GGAGG--ACCGTAG--AACT-TC-CCG-AATCAGATGT
CGTCCGAGTCCC-ATCG---AATTGAACTAAAAACTTTCAACAACGGATCTCTTGGTTCT
GGCATCGATGAAGAACGCAGCGAAATGCGATAAGTAATGTGAATTGCAGAATTCAGTGAA
TCATCGAATCTTTGAACGCACATTGCGCCCCTTGGCATTCCGAGGGGCATACCTGTTCGA
GCGTCATTGCA-CCTC-TCGAG-CCCTTTCC----GGCTTGGTGTTGAGCCGC---GCGT
--CTCTC----GGGACGGGCTCGAACGGCAGTGGC-GGTCCGGCGTGCCGGCAAGTGCAG
T-ACG-CAT--ACCATT-C-GCTTG-CACGGCGCG--CGCGGGTCCGGCCAGAC-AAA--
CGCCTCCCC---------GCAA--TCAAACCGTTTGACCTCGGATCAGGTAGGGATACCC
GCTGAACTTA----
>fuliginosa_MG367432_Hawaii
CGTAGGTGAACCTGCGGAAGGATCATTACCGAG-AGAGGCGTGC-----AGCCTCGAGGG
G-CTCCGG---CTCCT--TC-TTCAC-ACCC-TGTGGCT-ACC-GAA-CCGGTGTTGCTT
TGGCGGCGCGTGG-CCGCC---GGAGG--ACCGTAG--AACT-TC-CCG-AATCAGATGT
CGTCCGAGTCCC-ATCG---AATTGAACTAAAAACTTTCAACAACGGATCTCTTGGTTCT
GGCATCGATGAAGAACGCAGCGAAATGCGATAAGTAATGTGAATTGCAGAATTCAGTGAA
TCATCGAATCTTTGAACGCACATTGCGCCCCTTGGCATTCCGAGGGGCATACCTGTTCGA
GCGTCATTGCA-CCTC-TCGAG-CCCTTTCC----GGCTTGGTGTTGAGCCGC---GCGT
--CTCTC----GGGACGGGCTCGAACGGCAGTGGC-GGTCCGGCGTGCCGGCAAGTGCAG
T-ACG-CAT--ACCATT-C-GCTTG-CACGGCGCG--CGCGGGTCCGGCCAGAC-AAA--
CGCCTCCCC---------GCAA--TCAAACCGTTTGACCTCGGATCAGGTAGGGATACC-
--------------
>fuliginosa_KT281703_South-Africa
CGTAGGTGAACCTGCGGAAGGATCATTACCGAG-AGAGGCGTGC-----AGCCTCGAGGG
G-CTCCGG---CTCCT--TC-TTCAC-ACCC-TGTGGCT-ACC-GAA-CCGGTGTTGCTT
TGGCGGCGCGTGG-CCGCC---GGAGG--ACCGTAG--AACT-TC-CCG-AATCAGATGT
CGTCCGAGTCCC-ATCG---AATTGAACTAAAAACTTTCAACAACGGATCTCTTGGTTCT
GGCATCGATGAAGAACGCAGCGAAATGCGATAAGTAATGTGAATTGCAGAATTCAGTGAA
TCATCGAATCTTTGAACGCACATTGCGCCCCTTGGCATTCCGAGGGGCATACCTGTTCGA
GCGTCATTGCA-CCTC-TCGAG-CCCTTTCC----GGCTTGGTGTTGAGCCGC---GCGT
--CTCTC----GGGACGGGCTCGAACGGCAGTGGC-GGTCCGGCGTGCCGGCAAGTGCAG
T-ACG-CAT--ACCATT-C-GCTTG-CACGGCGCG--CGCGGGTCCGGCCAGAC-AAA--
CGCCTCCCC---------GCAA--TCAAACCGTTTGACCTCGGATCAGGTAGGGATACCC
--------------
>fuliginosa_KT281721_Gomera
CGTAGGTGAACCTGCGGAAGGATCATTACCGAG-AGAGGCGTGC-----AGCCTCGAGGG
G-CTCCGG---CTCCT--TC-TTCAC-ACCC-TGTGGCT-ACC-GAA-CCGGTGTTGCTT
TGGCGGCGCGTGG-CCGCC---GGAGG--ACCGTAG--AACT-TC-CCG-AATCAGATGT
CGTCCGAGTCCC-ATCG---AATTGAACTAAAAACTTTCAACAACGGATCTCTTGGTTCT
GGCATCGATGAAGAACGCAGCGAAATGCGATAAGTAATGTGAATTGCAGAATTCAGTGAA
TCATCGAATCTTTGAACGCACATTGCGCCCCTTGGCATTCCGAGGGGCATACCTGTTCGA
GCGTCATTGCA-CCTC-TCGAG-CCCTTTCC----GGCTTGGTGTTGAGCCGC---GCGT
--CTCTC----GGGACGGGCTCGAACGGCAGTGGC-GGTCCGGCGTGCCGGCAAGTGCAG
T-ACG-CAT--ACCATT-C-GCTTA-CACGGCGCG--CGCGGGTCCGGCCAGAC-AAA--
CGCCTCCCC---------GCAA--TCAAACCGTTTGACCTCGGATCAGGTAGGGATACCC
GCTGAACTTAAGC-
>fuliginosa_KT281704_Azores
CGTAGGTGAACCTGCGGAAGGATCATTACCGAG-AGAGGCGTGC-----AGCCTCGAGGG
G-CTCCGG---CTCCT--TC-TTCAC-ACCC-TGTGGCT-ACC-GAA-CCGGTGTTGCTT
TGGCGGCGCGTGG-CCGCC---GGAGG--ACCGTAG--AACT-TC-CCG-AATCAGATGT
CGTCCGAGTCCC-ATCG---AATTGAACTAAAAACTTTCAACAACGGATCTCTTGGTTCT
GGCATCGATGAAGAACGCAGCGAAATGCGATAAGTAATGTGAATTGCAGAATTCAGTGAA
TCATCGAATCTTTGAACGCACATTGCGCCCCTTGGCATTCCGAGGGGCATACCTGTTCGA
GCGTCATTGCA-CCTC-TCGAG-CCCTTTCC----GGCTTGGTGTTGAGCCGC---GCGT
--CTCTC----GGGACGGGCTCGAACGGCAGTGGC-GGTCCGGCGTGCCGGCAAGTGCAG
T-ACG-CAT--ACCATT-C-GCTTA-CACGGCGCG--CGCGGGTCCGGCCAGAC-AAA--
CGCCTCCCC---------GCAA--TCAAACCGTTTGACCTCGGATCAGGTAGGGATACCC
GCTGAACTTAAG--
>fuliginosa_KT281739_Devon
CGTAGGTGAACCTGCGGAAGGATCATTACCGAG-AGAGGCGTGC-----AGCCTCGAGGG
G-CTCCGG---CTCCT--TC-TTCAC-ACCC-TGTGGCT-ACC-GAA-CCGGTGTTGCTT
TGGCGGCGCGTGG-CCGCC---GGAGG--ACCGTAG--AACT-TC-CCG-AATCAGATGT
CGTCCGAGTCCC-ATCG---AATTGAACTAAAAACTTTCAACAACGGATCTCTTGGTTCT
GGCATCGATGAAGAACGCAGCGAAATGCGATAAGTAATGTGAATTGCAGAATTCAGTGAA
TCATCGAATCTTTGAACGCACATTGCGCCCCTTGGCATTCCGAGGGGCATACCTGTTCGA
GCGTCATTGCA-CCTC-TCGAG-CCCTTTCC----GGCTTGGTGTTGAGCCGC---GCGT
--CTCTC----GGGACGGGCTCGAACGGCAGTGGC-GGTCCGGCGTGCCGGCAAGTGCAG
T-ACG-CAT--ACCATT-C-GCTTA-CACGGCGCG--CGCGGGTCCGGCCAGAC-AAA--
CGCCTCCCC---------GCAA--TCAAACCGTTTGACCTCGGATCAGGTAGGGATACCC
GCTGAACTTAAGCA
>fuliginosa_KT281727_France
CGTAGGTGAACCTGCGGAAGGATCATTACCGAG-AGAGGCGTGC-----AGCCTCGAGGG
G-CTCCGG---CTCCT--TC-TTCAC-ACCC-TGTGGCT-ACC-GAA-CCGGTGTTGCTT
TGGCGGCGCGTGG-CCGCC---GGAGG--ACCGTAG--AACT-TC-CCG-AATCAGATGT
CGTCCGAGTCCC-ATCG---AATTGAACTAAAAACTTTCAACAACGGATCTCTTGGTTCT
GGCATCGATGAAGAACGCAGCGAAATGCGATAAGTAATGTGAATTGCAGAATTCAGTGAA
TCATCGAATCTTTGAACGCACATTGCGCCCCTTGGCATTCCGAGGGGCATACCTGTTCGA
GCGTCATTGCA-CCTC-TCGAG-CCCTTTCC----GGCTTGGTGTTGAGCCGC---GCGT
--CTCTC----GGGACGGGCTCGAACGGCAGTGGC-GGTCCGGCGTGCCGGCAAGTGCAG
T-ACG-CAT--ACCATT-C-GCTTA-CACGGCGCG--CGCGGGTCCGGCCAGAC-AAA--
CGCCTCCCC---------GCAA--TCAAACCGTTTGACCTCGGATCAGGTAGGGATACCC
GCTGAACTTAAGCA
>fuliginosa_KT281731_Ireland
CGTAGGTGAACCTGCGGAAGGATCATTACCGAG-AGAGGCGTGC-----AGCCTCGAGGG
G-CTCCGG---CTCCT--TC-TTCAC-ACCC-TGTGGCT-ACC-GAA-CCGGTGTTGCTT
TGGCGGCGCGTGG-CCGCC---GGAGG--ACCGTAG--AACT-TC-CCG-AATCAGATGT
CGTCCGAGTCCC-ATCG---AATTGAACTAAAAACTTTCAACAACGGATCTCTTGGTTCT
GGCATCGATGAAGAACGCAGCGAAATGCGATAAGTAATGTGAATTGCAGAATTCAGTGAA
TCATCGAATCTTTGAACGCACATTGCGCCCCTTGGCATTCCGAGGGGCATACCTGTTCGA
GCGTCATTGCA-CCTC-TCGAG-CCCTTTCC----GGCTTGGTGTTGAGCCGC---GCGT
--CTCTC----GGGACGGGCTCGAACGGCAGTGGC-GGTCCGGCGTGCCGGCAAGTGCAG
T-ACG-CAT--ACCATT-C-GCTTA-CACGGCGCG--CGCGGGTCCGGCCAGAC-AAA--
CGCCTCCCC---------GCAA--TCAAACCGTTTGACCTCGGATCAGGTAGGGATACCC
GCTGAACTTAAGCA
>atlantica_KT281734_Ireland
CGTAGGTGAACCTGCGGAAGGATCATTACCGAG-AGAGGCGTCC-----AGCCTCGGGGG
G-CTTCGG---CTCCC--TT-CTCAC-ACCC-CGTGGCG-ACC-GAA-CCGGTGTTGCTT
TGGCGGCGAGTGG-CCGTC---GGAGA--ACCGTCC--AACC-TC-CCG-AATGAGATGT
CGTCCGAGTCCC-CTCG---AATTGAACTAAAAACTTTCAACAACGGATCTCTTGGTTCT
GGCATCGATGAAGAACGCAGCGAAATGCGATAAGTAATGTGAATTGCAGAATTCAGTGAA
TCATCGAATCTTTGAACGCACATTGCGCCCCTTGGCATTCCGAGGGGCATACCTGTTCGA
GCGTCATTGCA-CCCT-TCAAG-CCCTCTCC----GGCTTGGTGTTGAGCCGC---GCGT
-CCCTCC----GGGACGGGCTCGAACAGCAGTGGC-GGTCCGGCGCGCCGGCAAGTGCAG
T-ACG-CAT--ACCATT-C-GCTTG-GATGGCGCG--CGCGGGTTCGGCCAGAG-AAA--
CGCCTCCCC---------GCAA--TCAAACCGTTTGACCTCGGATCAGGTAGGGATACCC
GCTGAACTTAAGCA
>atlantica_KT281737_Azores
CGTAGGTGAACCTGCGGAAGGATCATTACCGAG-AGAGGCGTCC-----AGCCTCGGGGG
G-CTTCGG---CTCCC--TT-CTCAC-ACCC-CGTGGCG-ACC-GAA-CCGGTGTTGCTT
TGGCGGCAAGTGG-CCGTC---GGAGA--ACCGTCC--AACC-TC-CCG-AATGAGATGT
CGTCCGAGTCCC-CTCG---AATTGAACTAAAAACTTTCAACAACGGATCTCTTGGTTCT
GGCATCGATGAAGAACGCAGCGAAATGCGATAAGTAATGTGAATTGCAGAATTCAGTGAA
TCATCGAATCTTTGAACGCACATTGCGCCCCTTGGCATTCCGAGGGGCATACCTGTTCGA
GCGTCATTGCA-CCCT-TCAAG-CCCTCTCC----GGCTTGGTGTTGAGCCGC---GCGT
-CCCTCC----GGGATGGGCTCGAACAGCAGTGGC-GGTCCGGCGCGCCGGCAAGTGCAG
T-ACG-CAT--ACCATT-C-GCTTG-GATGGCGCG--CGTGGGTTCGGCCAGAG-GAA--
CGCCTCCCC---------GCAA--TCAAACCGTTTGACCTCGGATCAGGTAGGGATACCC
GCTGAACTTAAGCA
>atroandensis_KC732532_Colombia
CGTAGGTGAACCTGCGGAAGGATCATTACCGAG-AGAGGCGTCC-----AGCCTCGGGGG
GGCTTCGG---CCCCTC-TC-TTCAC-ACCC-CGTGGCG-ACC-GAA-CCGGTGTTGCTT
TGGCGGCGCGTGG-CCGCC---GGAGG--ACCGTCC--AACC-TC-CCG-AATCAGATGT
CGTCCGAGTCCC-CTCG---AATTGAACTAAAAACTTTCAACAACGGATCTCTTGGTTCT
GGCATCGATGAAGAACGCAGCGAAATGCGATAAGTAATGTGAATTGCAGAATTCAGTGAA
TCATCGAATCTTTGAACGCACATTGCGCCCCTTGGCATTCCGAGGGGCATACCTGTTCGA
GCGTCATTGCA-CCCC-TCGAG-CCCTCTCC----GGCTTGGTGTTGAGCCGC---GCGT
--CCCCC----GGGACGGGCTCGAACGGCAGTGGC-GGTCCGGCGCGCCTGCAAGTGCAG
T-ACG-CAT--ACCATT-C-GCTTG-GACGGCGCG--CGTGGGTCCGGCCAGAC-AAA--
CGCCTCCCC---------GCAA--TCAAACCGTTTGACCTCGGATCAGGTAGGGATACCC
GCTGAACTTAAGCA
>atroandensis_KC732528_Colombia
CGTAGGTGAACCTGCGGAAGGATCATTACCGAG-AGAGGCGTCC-----AGCCTCGGGGG
GGCTTCGG---CCCCTC-TC-TTCAC-ACCC-CGTGGCG-ACC-GAA-CCGGTGTTGCTT
TGGCGGCGCGTGG-CCGCC---GGAGG--ACCGTCC--AACC-TC-CCG-AATCAGATGT
CGTCCGAGTCCC-CTCG---AATTGAACTAAAAACTTTCAACAACGGATCTCTTGGTTCT
GGCATCGATGAAGAACGCAGCGAAATGCGATAAGTAATGTGAATTGCAGAATTCAGTGAA
TCATCGAATCTTTGAACGCACATTGCGCCCCTTGGCATTCCGAGGGGCATACCTGTTCGA
GCGTCATTGCA-CCCC-TCGAG-CCCTCTCC----GGCTTGGTGTTGAGCCGC---GCGT
--CCCCC----GGGACGGGCTCGAACGGCAGTGGC-GGTCCGGCGCGCCTGCAAGTGCAG
T-ACG-CAT--ACCATT-C-GCTTG-GACGGCGCG--CGTGGGTCCGGCCAGAC-AAA--
CGCCTCCCC---------GCAA--TCAAACCGTTTGACCTCGGATCAGGTAGGGATACCC
GCTGAACTTAAGCA
>atroandensis_KC732527_Colombia
CGTAGGTGAACCTGCGGAAGGATCATTACCGAG-AGAGGCGTCC-----AGCCTCGGGGG
GGCTTCGG---CCCCTC-TC-TTCAC-ACCC-CGTGGCG-ACC-GAA-CCGGTGTTGCTT
TGGCGGCGCGTGG-CCGCC---GGAGG--ACCGTCC--AACC-TC-CCG-AATCAGATGT
CGTCCGAGTCCC-CTCG---AATTGAACTAAAAACTTTCAACAACGGATCTCTTGGTTCT
GGCATCGATGAAGAACGCAGCGAAATGCGATAAGTAATGTGAATTGCAGAATTCAGTGAA
TCATCGAATCTTTGAACGCACATTGCGCCCCTTGGCATTCCGAGGGGCATACCTGTTCGA
GCGTCATTGCA-CCCC-TCGAG-CCCTCTCC----GGCTTGGTGTTGAGCCGC---GCGT
--CCCCC----GGGACGGGCTCGAACGGCAGTGGC-GGTCCGGCGCGCCTGCAAGTGCAG
T-ACG-CAT--ACCATT-C-GCTTG-GACGGCGCG--CGTGGGTCCGGCCAGAC-AAA--
CGCCTCCCC---------GCAA--TCAAACCGTTTGACCTCGGATCAGGTAGGGATACCC
GCTGAACTTAAGCA
>macrofuliginosa_KC732747_Colombia
CGTAGGTGAACCTGCGGAAGGATCATTACCGAG-AGAGGCGTCC-----AGCCTCGGGGG
G-CTTCGG---CTCCC--TC-CTCAC-ACCC-CGTGGCG-ACC-GAA-CCGGTGTTGCTT
TGGCGGCGCGTGG-CCGCC---GGAGA--ACCGTCC--AACC-TC-ATG-AATTCGATGT
CGTCCGAGTCCC-CTCG---AATCGAACTAAAAACTTTCAACAACGGATCTCTTGGTTCT
GGCATCGATGAAGAACGCAGCGAAATGCGATAAGTAATGTGAATTGCAGAATTCAGTGAA
TCATCGAATCTTTGAACGCACATTGCGCCCCTTGGCATTCCGAGGGGCATACCTGTCCGA
GCGTCATTGCA-CCCC-TCGAG-CCCCCTCC----GGCTTGGTGTTGAGCCGC---GCGT
-CCCCCC----GGGACGGGCTCGAACGGCAGTGGC-GGTCCGGCGCGCCTGCAAGTGCAG
T-ACG-CAT--ATCATT-C-GCTTG-GTCGGCGCG--CGCGGGTCCGGCCAGAC-AAA--
TGCCTCCCC---------GCAA--TCAAACCGTTTGACCTCGGATCAGGTAGGGATACCC
GCTGAACTTAAGCA
>parahumboldtii_KC732573_Colombia
CGTAGGTGAACCTGCGGAAGGATCATTACCGAG-AGAGGCGTCC-----AGCCTCGGGGG
G-CTTCGG---CTCCC--TC-CTCAC-ACCC-CGTGGCG-ACC-GAA-CCGGTGTTGCTT
TGGCGGCGCGTGG-CCGCC---GGAGA--ACCGTCC--AACC-TC-ATG-AATCCGATGT
CGTCCGAGTCCC-CTCG---AATCGAACTAAAAACTTTCAACAACGGATCTCTTGGTTCT
GGCATCGATGAAGAACGCAGCGAAATGCGATAAGTAATGTGAATTGCAGAATTCAGTGAA
TCATCGAATCTTTGAACGCACATTGCGCCCCTTGGCATTCCGAGGGGCATACCTGTCCGA
GCGTCATTGCA-CCCC-TCGAG-CCCCCTCC----GGCTTGGTGTTGAGCCGC---GCGT
-CCCCCC----GGGACGGGCTCGAACGGCAGTGGC-GGTCCGGCGCGCCTGCAAGTGCAG
T-ACG-CAT--ATCATT-C-GCTTG-GTCGGCGCG--CGCGGGTCCGGCCAGAC-AAA--
TGCCTCCCC---------GCAA--TCAAACCGTTTGACCTCGGATCAGGTAGGGATACCC
GCTGAACTTAAGCA
>parahumboldtii_KC732550_Colombia
CGTAGGTGAACCTGCGGAAGGATCATTACCGAG-AGAGGCGTCC-----AGCCTCGGGGG
G-CTTCGG---CTCCC--TC-CTCAC-ACCC-CGTGGCG-ACC-GAA-CCGGTGTTGCTT
TGGCGGCGCGTGG-CCGCC---GGAGA--ACCGTCC--AACC-TC-ATG-AATCCGATGT
CGTCCGAGTCCC-CTCG---AATCGAACTAAAAACTTTCAACAACGGATCTCTTGGTTCT
GGCATCGATGAAGAACGCAGCGAAATGCGATAAGTAATGTGAATTGCAGAATTCAGTGAA
TCATCGAATCTTTGAACGCACATTGCGCCCCTTGGCATTCCGAGGGGCATACCTGTCCGA
GCGTCATTGCA-CCCC-TCGAG-CCCCCTCC----GGCTTGGTGTTGAGCCGC---GCGT
-CCCCCC----GGGACGGGCTCGAACGGCAGTGGC-GGTCCGGCGCGCCTGCAAGTGCAG
T-ACG-CAT--ATCATT-C-GCTTG-GTCGGCGCG--CGCGGGTCCGGCCAGAC-AAA--
TGCCTCCCC---------GCAA--TCAAACCGTTTGACCTCGGATCAGGTAGGGATACCC
GCTGAACTTAAGCA
>humboldtii_KC732703_Colombia
--TAGGTGAACCTGCGGAAGGATCATTACCGAG-AGAGGCGTCC-----AGCCTCGGGGG
G-CTTCGG---CTCCC--TC-CTCAC-ACCC-CGTGGCG-ACC-GAA-CCGGTGTTGCTT
TGGCGGCGCGTGG-CCGCC---GGAGA--ACCGTCC--AACC-TC-ATG-AATCAGATGT
CGTCCGAGTCCC-CTCG---AATCGAACTAAAAACTTTCAACAACGGATCTCTTGGTTCT
GGCATCGATGAAGAACGCAGCGAAATGCGATAAGTAATGTGAATTGCAGAATTCAGTGAA
TCATCGAATCTTTGAACGCACATTGCGCCCCTTGGCATTCCGAGGGGCATACCTGTCCGA
GCGTCATTGCA-CCCC-TCGAG-CCCCC-CC----GGCTTGGTGTTGAGCCGC---GCGT
-CCCCTC----GGGACGGGCTCGAACGGCAGTGGC-GGTCCGGCGCGCCTGCAAGTGCAG
T-ACG-CAT--ATCATT-C-GCTTG-GTCGGCGCG--CGCGGGTCCGGCCAGAC-AAA--
TGCCTCCCC---------GCAA--TCAAACCGTTTGACCTCGGATCAGGTAGGGA-----
--------------
>humboldtii_KC732704_Colombia
--TAGGTGAACCTGCGGAAGGATCATTACCGAG-AGAGGCGTCC-----AGCCTCGGGGG
G-CTTCGG---CTCCC--TC-CTCAC-ACCC-CGTGGCG-ACC-GAA-CCGGTGTTGCTT
TGGCGGCGCGTGG-CCGCC---GGAGA--ACCGTCC--AACC-TC-ATG-AATCAGATGT
CGTCCGAGTCCC-CTCG---AATCGAACTAAAAACTTTCAACAACGGATCTCTTGGTTCT
GGCATCGATGAAGAACGCAGCGAAATGCGATAAGTAATGTGAATTGCAGAATTCAGTGAA
TCATCGAATCTTTGAACGCACATTGCGCCCCTTGGCATTCCGAGGGGCATACCTGTCCGA
GCGTCATTGCA-CCCC-TCGAG-CCCCC-CC----GGCTTGGTGTTGAGCCGC---GCGT
-CCCCTC----GGGACGGGCTCGAACGGCAGTGGC-GGTCCGGCGCGCCTGCAAGTGCAG
T-ACG-CAT--ATCATT-C-GCTTG-GTCGGCGCG--CGCGGGTCCGGCCAGAC-AAA--
TGCCTCCCC---------GCAA--TCAAACCGTTTGACCTCGGATCAG------------
--------------
>humboldtii_KC732702_Colombia
--TAGGTGAACCTGCGGAAGGATCATTACCGAG-AGAGGCGTCC-----AGCCTCGGGGG
G-CTTCGG---CTCCC--TC-CTCAC-ACCC-CGTGGCG-ACC-GAA-CCGGTGTTGCTT
TGGCGGCGCGTGG-CCGCC---GGAGA--ACCGTCC--AACC-TC-ATG-AATCAGATGT
CGTCCGAGTCCC-CTCG---AATCGAACTAAAAACTTTCAACAACGGATCTCTTGGTTCT
GGCATCGATGAAGAACGCAGCGAAATGCGATAAGTAATGTGAATTGCAGAATTCAGTGAA
TCATCGAATCTTTGAACGCACATTGCGCCCCTTGGCATTCCGAGGGGCATACCTGTCCGA
GCGTCATTGCA-CCCC-TCGAG-CCCCC-CC----GGCTTGGTGTTGAGCCGC---GCGT
-CCCCTC----GGGACGGGCTCGAACGGCAGTGGC-GGTCCGGCGCGCCTGCAAGTGCAG
T-ACG-CAT--ATCATT-C-GCTTG-GTCGGCGCG--CGCGGGTCCGGCCAGAC-AAA--
TGCCTCCCC---------GCAA--TCAAACCGTTTGACCTCGGATCAGGTAG--------
--------------
>hirsutifuliginosa_KC732610_Colombia
CGTAGGTGAACCTGCGGAAGGATCATTACCGAG-AGAGGCGTCC-----AGCCTCGGGGG
G-CTTCGG---CTCCC--CC-CTCAC-ACCC-CGTGGCG-ACC-GAA-CCGGTGTTGCTT
TGGCGGCGCGTGG-CCGCC---GGAGA--ACCGTCC--AACC-TC-ATG-AATCAGATGT
CGTCCGAGTCCC-CTCG---AATCGAACTAAAAACTTTCAACAACGGATCTCTTGGTTCT
GGCATCGATGAAGAACGCAGCGAAATGCGATAAGTAATGTGAATTGCAGAATTCAGTGAA
TCATCGAATCTTTGAACGCACATTGCGCCCCTTGGCATTCCGAGGGGCATACCTGTCCGA
GCGTCATTGCA-CCCC-TCGAG-CCCCC-CC----GGCTTGGTGTTGAGCCGC---GCGT
-CCCCCC----GGGACGGGCTCGAACGGCAGTGGC-GGTCCGGCGCGCCTGCAAGTGCAG
T-ACG-CAT--ATCATT-C-GCTTG-GTCGGCGCG--CGCGGGTCCGGCCAGAC-AAA--
TGCCTCCCC---------GCAA--TCAAACCGTTTGACCTCGGATCAGGTAGGGATACCC
GCTGAACTTAAGCA
>hirsutifuliginosa_KC732612_Colombia
CGTAGGTGAACCTGCGGAAGGATCATTACCGAG-AGAGGCGTCC-----AGCCTCGGGGG
G-CTTCGG---CTCCC--CC-CTCAC-ACCC-CGTGGCG-ACC-GAA-CCGGTGTTGCTT
TGGCGGCGCGTGG-CCGCC---GGAGA--ACCGTCC--AACC-TC-ATG-AATCAGATGT
CGTCCGAGTCCC-CTCG---AATCGAACTAAAAACTTTCAACAACGGATCTCTTGGTTCT
GGCATCGATGAAGAACGCAGCGAAATGCGATAAGTAATGTGAATTGCAGAATTCAGTGAA
TCATCGAATCTTTGAACGCACATTGCGCCCCTTGGCATTCCGAGGGGCATACCTGTCCGA
GCGTCATTGCA-CCCC-TCGAG-CCCCC-CC----GGCTTGGTGTTGAGCCGC---GCGT
-CCCCCC----GGGACGGGCTCGAACGGCAGTGGC-GGTCCGGCGCGCCTGCAAGTGCAG
T-ACG-CAT--ATCATT-C-GCTTG-GTCGGCGCG--CGCGGGTCCGGCCAGAC-AAA--
TGCCTCCCC---------GCAA--TCAAACCGTTTGACCTCGGATCAGGTAGGGATACCC
GCT-----------
>hirsutifuliginosa_KC732501_Colombia
CGTAGGTGAACCTGCGGAAGGATCATTACCGAG-AGAGGCGTCC-----AGCCTCGGGGG
G-CTTCGG---CTCCC--CC-CTCAC-ACCC-CGTGGCG-ACC-GAA-CCGGTGTTGCTT
TGGCGGCGCGTGG-CCGCC---GGAGA--ACCGTCC--AACC-TC-ATG-AATCAGATGT
CGTCCGAGTCCC-CTCG---AATCGAACTAAAAACTTTCAACAACGGATCTCTTGGTTCT
GGCATCGATGAAGAACGCAGCGAAATGCGATAAGTAATGTGAATTGCAGAATTCAGTGAA
TCATCGAATCTTTGAACGCACATTGCGCCCCTTGGCATTCCGAGGGGCATACCTGTCCGA
GCGTCATTGCA-CCCC-TCGAG-CCCCC-CC----GGCTTGGTGTTGAGCCGC---GCGT
-CCCCCC----GGGACGGGCTCGAACGGCAGTGGC-GGTCCGGCGCGCCTGCAAGTGCAG
T-ACG-CAT--ATCATT-C-GCTTG-GTCGGCGCG--CGCGGGTCCGGCCAGAC-AAA--
TGCCTCCCC---------GCAA--TCAAACCGTTTGACCTCGGATCAGGTAGGGATACCC
GCTGAACTTAAGCA
>pseudohumboldtii_KC732735_Colombia
CGTAGGTGAACCTGCGGAAGGATCATTACCGAG-AGAGGCGTAC-----AGCCTCGGGGG
G-CTTCGG---CCCCC--TC-TTCAC-ACCC-CGTGGCG-ACC-GAA-CCGGTGTTGCTT
TGGCGGCGCGTAG-CCGCC---GGAGA--ACCGTCC--AACC-TC-CCG-AATCAGATGT
CGTCCGAGTCTC-CTCG---AATTGAACTAAAAACTTTCAACAACGGATCTCTTGGTTCT
GGCATCGATGAAGAACGCAGCGAAATGCGATAAGTAATGTGAATTGCAGAATTCAGTGAA
TCATCGAATCTTTGAACGCACATTGCGCCCCTTGGCATTCCGAGGGGCATACCTGTCCGA
GCGTCATTGCA-CCCC-TCGAG-CCCTCGCC----GGCTTGGTGTTGAGCCGC---GCGT
--CCCCC----GGGACGGGCTCGAACGGCAGTGGC-GGTCCGGCGCGCCTGCAAGTGCAG
T-ACG-CAT--ACCATT-C-GCTTG-GACGGCGCG--CGCGGGTCCGGCCAGAC-AAA--
CGCCTCCCC---------GCAA--TCAAACCGTTTGACCTCGGATCAG------------
--------------
>pseudohumboldtii_KC732737_Colombia
CGTAGGTGAACCTGCGGAAGGATCATTACCGAG-AGAGGCGTAC-----AGCCTCGGGGG
G-CTTCGG---CCCCC--TC-TTCAC-ACCC-CGTGGCG-ACC-GAA-CCGGTGTTGCTT
TGGCGGCGCGTAG-CCGCC---GGAGA--ACCGTCC--AACC-TC-CCG-AATCAGATGT
CGTCCGAGTCTC-CTCG---AATTGAACTAAAAACTTTCAACAACGGATCTCTTGGTTCT
GGCATCGATGAAGAACGCAGCGAAATGCGATAAGTAATGTGAATTGCAGAATTCAGTGAA
TCATCGAATCTTTGAACGCACATTGCGCCCCTTGGCATTCCGAGGGGCATACCTGTCCGA
GCGTCATTGCA-CCCC-TCGAG-CCCTCGCC----GGCTTGGTGTTGAGCCGC---GCGT
--CCCCC----GGGACGGGCTCGAACGGCAGTGGC-GGTCCGGCGCGCCTGCAAGTGCAG
T-ACG-CAT--ACCATT-C-GCTTG-GACGGCGCG--CGCGGGTCCGGCCAGAC-AAA--
CGCCTCCCC---------GCAA--TCAAACCGTTTGACCTCGGATCAG------------
--------------
>pseudohumboldtii_KC732543_Colombia
CGTAGGTGAACCTGCGGAAGGATCATTACCGAG-AGAGGCGTAC-----AGCCTCGGGGG
G-CTTCGG---CCCCC--TC-TTCAC-ACCC-CGTGGCG-ACC-GAA-CCGGTGTTGCTT
TGGCGGCGCGTAG-CCGCC---GGAGA--ACCGTCC--AACC-TC-CCG-AATCAGATGT
CGTCCGAGTCTC-CTCG---AATTGAACTAAAAACTTTCAACAACGGATCTCTTGGTTCT
GGCATCGATGAAGAACGCAGCGAAATGCGATAAGTAATGTGAATTGCAGAATTCAGTGAA
TCATCGAATCTTTGAACGCACATTGCGCCCCTTGGCATTCCGAGGGGCATACCTGTCCGA
GCGTCATTGCA-CCCC-TCGAG-CCCTCGCC----GGCTTGGTGTTGAGCCGC---GCGT
--CCCCC----GGGACGGGCTCGAACGGCAGTGGC-GGTCCGGCGCGCCTGCAAGTGCAG
T-ACG-CAT--ACCATT-C-GCTTG-GACGGCGCG--CGCGGGTCCGGCCAGAC-AAA--
CGCCTCCCC---------GCAA--TCAAACCGTTTGACCTCGGATCAGGTAGGGATACCC
GCTGAACTTAAGCA
>arachnofuliginosa_KC732524_Colombia
CGTAGGTGAACCTGCGGAAGGATCATTACCGAG-AGAGGCGTTC-----AGCCTCGGGGG
G-CTTCGG---CCCCT--TC-TTCAC-ACCC-CGTGGCG-ACC-GAA-CCGGTGTTGCTT
TGGCGGCGCGTAG-CCGCC---GGAGA--ACCGTCC--AACC-TC-CCG-AATCAGATGT
CGTCCGAGTCTC-CTCG---AATTGAACTAAAAACTTTCAACAACGGATCTCTTGGTTCT
GGCATCGATGAAGAACGCAGCGAAATGCGATAAGTAATGTGAATTGCAGAATTCAGTGAA
TCATCGAATCTTTGAACGCACATTGCGCCCCTTGGCATTCCGAGGGGCATACCTGTCCGA
GCGTCATTGCA-CCCC-TCGAG-CCTTCTCC----GGCTTGGTGTTGAGCTGC---GCGT
--CCCCC----GGGACGGGCTCGAACGGCAGTGGC-GGTCCGGCGCGCCTGCAAGTGCAG
T-ACG-CAT--ACCATT-C-GCTTG-GACGGCGCG--CGCGGGTCCGGCCAGAC-AAA--
CGCCTCCCC---------GCAA--TCAAACCGTTTGACCTCGGATCAGGTAGGGATACCC
GCTGAACTTAAGCA
>arachnofuliginosa_KC732525_Colombia
CGTAGGTGAACCTGCGGAAGGATCATTACCGAG-AGAGGCGTTC-----AGCCTCGGGGG
G-CTTCGG---CCCCT--TC-TTCAC-ACCC-CGTGGCG-ACC-GAA-CCGGTGTTGCTT
TGGCGGCGCGTAG-CCGCC---GGAGA--ACCGTCC--AACC-TC-CCG-AATCAGATGT
CGTCCGAGTCTC-CTCG---AATTGAACTAAAAACTTTCAACAACGGATCTCTTGGTTCT
GGCATCGATGAAGAACGCAGCGAAATGCGATAAGTAATGTGAATTGCAGAATTCAGTGAA
TCATCGAATCTTTGAACGCACATTGCGCCCCTTGGCATTCCGAGGGGCATACCTGTCCGA
GCGTCATTGCA-CCCC-TCGAG-CCTTCTCC----GGCTTGGTGTTGAGCTGC---GCGT
--CCCCC----GGGACGGGCTCGAACGGCAGTGGC-GGTCCGGCGCGCCTGCAAGTGCAG
T-ACG-CAT--ACCATT-C-GCTTG-GACGGCGCG--CGCGGGTCCGGCCAGAC-AAA--
CGCCTCCCC---------GCAA--TCAAACCGTTTGACCTCGGATCAGGTAGGGATACCC
GCTGAACTTAAGCA
>arachnofuliginosa_KC732510_Colombia
CGTAGGTGAACCTGCGGAAGGATCATTACCGAG-AGAGGCGTTC-----AGCCTCGGGGG
G-CTTCGG---CCCCT--TC-TTCAC-ACCC-CGTGGCG-ACC-GAA-CCGGTGTTGCTT
TGGCGGCGCGTAG-CCGCC---GGAGA--ACCGTCC--AACC-TC-CCG-AATCAGATGT
CGTCCGAGTCTC-CTCG---AATTGAACTAAAAACTTTCAACAACGGATCTCTTGGTTCT
GGCATCGATGAAGAACGCAGCGAAATGCGATAAGTAATGTGAATTGCAGAATTCAGTGAA
TCATCGAATCTTTGAACGCACATTGCGCCCCTTGGCATTCCGAGGGGCATACCTGTCCGA
GCGTCATTGCA-CCCC-TCGAG-CCTTCTCC----GGCTTGGTGTTGAGCCGC---GCGT
--CCCCC----GGGACGGGCTCGAACGGCAGTGGC-GGTCCGGCGCGCCTGCAAGTGCAG
T-ACG-CAT--ACCATT-C-GCTTG-GACGGCGCG--CGCGGGTCCGGCCAGAC-AAA--
CGCCTCCCC---------GCAA--TCAAACCGTTTGACCTCGGATCAGGTAGGGATACCC
GCTGAACTTAAGCA
>arachnosylvatica_KC732718_Colombia
--TAGGTGAACCTGCGGAAGGATCATTACCGAG-AGAGGCGTTC-----AGCCTCGGGGG
G-CTTCGG---CCCCC--TC-TTCAC-ACCC-CGTGGCG-ACC-GAA-CCGGTGTTGCTT
TGGCGGCGCGTGG-CCGCC---GGAGA--ACCGTCC--AACT-TC-CCG-AATCAGATGT
CGTCCGAGTCCC-CTCG---AATTGAACTAAAAACTTTCAACAACGGATCTCTTGGTTCT
GGCATCGATGAAGAACGCAGCGAAATGCGATAAGTAATGTGAATTGCAGAATTCAGTGAA
TCATCGAATCTTTGAACGCACATTGCGCCCCTTGGCATTCCGAGGGGCATACCTGTCCGA
GCGTCATTGCA-CCTC-TCGAG-CCCTCTCC----GGCTTGGTGTTGAGTCGC---GCGT
--CCCCC----GGGACGGGCTCGAACGGCAGTGGC-GGTCCGGCGCGCCTGCAAGTGCAG
T-ACG-CAT--ATCTTT-C-GCTTG-GACGGCGCG--CGCGGGTCCGGCCAGAC-AAA--
TGCCTCCCC---------GCAA--TCAAACCGTTTGACCTCGGATCAGGT----------
--------------
>arachnosylvatica_KC732772_Colombia
CGTAGGTGAACCTGCGGAAGGATCATTACCGAG-AGAGGCGTTC-----AGCCTCGGGGG
G-CTTCGG---CCCCC--TC-TTCAC-ACCC-CGTGGCG-ACC-GAA-CCGGTGTTGCTT
TGGCGGCGCGTGG-CCGCC---GGAGA--ACCGTCC--AACT-TC-CCG-AATCAGATGT
CGTCCGAGTCCC-CTCG---AATTGAACTAAAAACTTTCAACAACGGATCTCTTGGTTCT
GGCATCGATGAAGAACGCAGCGAAATGCGATAAGTAATGTGAATTGCAGAATTCAGTGAA
TCATCGAATCTTTGAACGCACATTGCGCCCCTTGGCATTCCGAGGGGCATACCTGTCCGA
GCGTCATTGCA-CCTC-TCGAG-CCCTCTCC----GGCTTGGTGTTGAGTCGC---GCGT
--CCCCC----GGGACGGGCTCGAACGGCAGTGGC-GGTCCGGCGCGCCTGCAAGTGCAG
T-ACG-CAT--ATCTTT-C-GCTTG-GACGGCGCG--CGCGGGTCCGGCCAGAC-AAA--
TGCCTCCCC---------GCAA--TCAAACCGTTTGACCTCG------------------
--------------
>arachnosylvatica_KC732588_Colombia
CGTAGGTGAACCTGCGGAAGGATCATTACCGAG-AGAGGCGTTC-----AGCCTCGGGGG
G-CTTCGG---CCCCC--TC-TTCAC-ACCC-CGTGGCG-ACC-GAA-CCGGTGTTGCTT
TGGCGGCGCGTGG-CCGCC---GGAGA--ACCGTCC--AACT-TC-CCG-AATCAGATGT
CGTCCGAGTCCC-CTCG---AATTGAACTAAAAACTTTCAACAACGGATCTCTTGGTTCT
GGCATCGATGAAGAACGCAGCGAAATGCGATAAGTAATGTGAATTGCAGAATTCAGTGAA
TCATCGAATCTTTGAACGCACATTGCGCCCCTTGGCATTCCGAGGGGCATACCTGTCCGA
GCGTCATTGCA-CCTC-TCGAG-CCCTCTCC----GGCTTGGTGTTGAGTCGC---GCGT
--CCCCC----GGGACGGGCTCGAACGGCAGTGGC-GGTCCGGCGCGCCTGCAAGTGCAG
T-ACG-CAT--ATCTTT-C-GCTTG-GACGGCGCG--CGCGGGTCCGGCCAGAC-AAA--
TGCCTCCCC---------GCAA--TCAAACCGTTTGACCTCGGATCAGGTAGGGATACCC
GCTGAACTTAAGCA
>aymara_T419-17220_Bolivia
CGTAGGTGAACCTGCGGAAGGATCATTACCGAG-AGAGGCGTTC-----CGCCTCGGGGG
G-CTCCGG---CCCCCG-AC-TTCAC-ACCC-TGTGGGT-ACC-GCA-CCGGTGTTGCTT
TGGCGGCGCGCAG-CCGCC---GGAAG--ACCGCTC-AAACC-CT-CCG-AATT-GATGT
CGTCCGAGTCCC-ATCG--TAATCGAA-TTAAAACTTTCAACAACGGATCTCTTGGTTCT
GGCATCGATGAAGAACGCAGCGAAATGCGATAAGTAATGTGAATTGCAGAATTCAGTGAA
TCATCGAATCTTTGAACGCACATTGCGCCCCTTGGCATTCCGAGGGGCATACCTGTTCGA
GCGTCATTGCA-CCTC-TCGAG-CCCTCTTT----GGCTTGGTGTTGAGCCGC---GCGT
--CTCCC----GGGACGGGCTCGAACGGCAGTGGC-GGTCCGGCGCGCCGGCAAGTGCAG
T-AGG-CAC-AGACATT-C-GCTTG-AACGGCGCG--CCCGGGTCCGGCCAGAC--AA-C
AGCCTCCCC---------GCGA--TCAAACCGTTTGACCTCGGATCAGGTAGGGATACCC
GCTGAACTTAAGCA
>aymara_112-17220_Bolivia
CGTAGGTGAACCTGCGGAAGGATCATTACCGAG-AGAGGCGTTC-----CGCCTCGGGGG
G-CTCCGG---CCCCCG-AC-TTCAC-ACCC-TGTGGGT-ACC-GCA-CCGGTGTTGCTT
TGGCGGCGCGCAG-CCGCC---GGAAG--ACCGCTC-AAACC-CT-CCG-AATT-GATGT
CGTCCGAGTCCC-ATCG--TAATCGAA-TTAAAACTTTCAACAACGGATCTCTTGGTTCT
GGCATCGATGAAGAACGCAGCGAAATGCGATAAGTAATGTGAATTGCAGAATTCAGTGAA
TCATCGAATCTTTGAACGCACATTGCGCCCCTTGGCATTCCGAGGGGCATACCTGTTCGA
GCGTCATTGCA-CCTC-TCGAG-CCCTCTTT----GGCTTGGTGTTGAGCCGC---GCGT
--CTCCC----GGGACGGGCTCGAACGGCAGTGGC-GGTCCGGCGCGCCGGCAAGTGCAG
T-AGG-CAC-AGACATT-C-GCTTG-AACGGCGCG--CCCGGGTCCGGCCAGAC--AA-C
AGCCTCCCC---------GCGA--TCAAACCGTTTGACCTCGGATCAGGTAGGGATACCC
GCTGAACTTAAGCA
>spec-M6_MON2272_Colombia
CGTAGGTGAACCTGCGGAAGGATCATTACCGAG-AGAGGCGTTC-----CGCCTCGGGGG
G-CTCCGG---CCCCCG-AC-TTCAC-ACCC-TGTGGGT-ACC-GCA-CCGGTGTTGCTT
TGGCGGCGCCCAG-CCGCC---GGAAG--ACCGTTC-AAACC-CT-CCG-AATT-GATGT
CGTCCGAGTCCC-ATCG--TAATCAAA-TAAAAACTTTCAACAACGGATCTCTTGGTTCT
GGCATCGATGAAGAACGCAGCGAAATGCGATAAGTAATGTGAATTGCAGAATTCAGTGAA
TCATCGAATCTTTGAACGCACATTGCGCCCCTTGGCATTCCGAGGGGCATACCTGTTCGA
GCGTCATTGCA-CCTC-TCGAG-CTCTCTGT----GGCTTGGTGTTGAGCCGC---GCGT
--CCCCC----GGGACGGGCTCGAACGGCAGTGGC-GGTCCGGCGCGCCGGCAAGTGCAG
T-AGG-CAC-AGACGTT-C-GCTTG-AACTGCGCG--CCCGGGTCCGGCCAGAC--AA-C
AGCCTCCCC---------GCGA--TCAAACCGTT-GACCTC-------------------
--------------
>spec-M6_MON2696_Colombia
----GGTGAACCTGCGGAAGGATCATTACCGAGAAGAGGCGTTC-----CGCCTCGGGGG
G-CTCCGG---CCCCCG-AC-TTCAC-ACCC-TGTGGGT-ACC-GCA-CCGGTGTTGCTT
TGGCGGCGCCCAG-CCGCC---GGAAG--ACCGTTC-AAACC-CT-CCG-AATT-GATGT
CGTCCGAGTCCC-ATCG--TAATCAAA-TAAAA-CTTTCAACAACGGATCTCTTGGTTCT
GGCATCGATGAAGAACGCAGCGAAATGCGATAAGTAATGTGAATTGCAGAATTCAGTGAA
TCATCGAATCTTTGAACGCACATTGCGCCCCTTGGCATTCCGAGGGGCATACCTGTTCGA
GCGTCATTGCA-CCTC-TCGAG-CTCTCTGT----GGCTTGGTGTTGAGCCGC---GCGT
--CCCCC----GGGACGGGCTCGAACGGCAGTGGC-GGTCCGGCGCGCCGGCAAGTGCAG
T-AGG-CAC-AGACATT-C-GCTTG-AACGGCGCG--CCCGGGTCCGGCCAGAC--AA-C
AGCCTCCCC---------GCGA--TCAAACCGTTTGACCTCGGATCAGGTAGGGATACC-
--------------
>spec-M6_MON2280_Colombia
----GGTGAACCTGCGGAAGGATCATTACCGAGAAGAGGCGTTC-----CGCCTCGGGGG
G-CTCCGG---CCCCCG-AC-TTCAC-ACCC-TGTGGGT-ACC-GCA-CCGGTGTTGCTT
TGGCGGCGCCCAG-CCGCC---GGAAG--ACCGTTC-AAACC-CT-CCG-AATT-GATGT
CGTCCGAGTCCC-ATCG--TAATCAAA-TAAAA-CTTTCAACAACGGATCTCTTGGTTCT
GGCATCGATGAAGAACGCAGCGAAATGCGATAAGTAATGTGAATTGCAGAATTCAGTGAA
TCATCGAATCTTTGAACGCACATTGCGCCCCTTGGCATTCCGAGGGGCATACCTGTTCGA
GCGTCATTGCA-CCTC-TCGAG-CTCTCTGT----GGCTTGGTGTTGAGCCGC---GCGT
--CCCCC----GGGACGGGCTCGAACGGCAGTGGC-GGTCCGGCGCGCCGGCAAGTGCAG
T-AGG-CAC-AGACATT-C-GCTTG-AACGGCGCG--CCCGGGTCCGGCCAGAC--AA-C
AGCCTCCCC---------GCGA--TCAAACCGTTTGACC---------------------
--------------
>cometia_KC732642_Colombia
CGTAGGTGAACCTGCGGAAGGATCATTACCGAG-AGAGGCGTCC-----CGCCTCGGGGG
G-CTCCGG---CCCCCG-AC-CTCAC-ACCC-TGTGGGT-ACC-GCA-CCGGTGTTGCTT
TGGCGGCGCGTGG-CCGCC---GGAGG--ACCGTTT-AAACC-TT-CCG-AATC-GATGT
CGTCCGAGTCCC-ATCG--TAATCGAA-TAAAAACTTTCAACAACGGATCTCTTGGTTCT
GGCATCGATGAAGAACGCAGCGAAATGCGATAAGTAATGTGAATTGCAGAATTCAGTGAA
TCATCGAATCTTTGAACGCACATTGCGCCCCTTGGCATTCCGAGGGGCATACCTGTTCGA
GCGTCATTGCA-CCCC-TCGAG-CCTCCTCC----GGCTTGGTGTTGAGCCGC---GCGT
--CCCGT----GGGACGGGCTCGAACGGCAGTGGC-GGTCCGGCGCGCCGGCAAGTGCAG
T-ACG-CAC--A--ATT-C-GCTTG-AACGGCGCG--CCCGGGTCCGGCCAGAC--AA-C
CGCCCCCCCC--------GCAA--TCAAACCGTTTGACCTCGGATCAGGTAGGGATACCC
G-------------
>cometia_KC732627_Colombia
-----------CTGCGGAAGGATCATTACCGAG-AGAGGCGTCC-----CGCCTCGGGGG
G-CTCCGG---CCCCCG-AC-CTCAC-ACCC-TGTGGGT-ACC-GCA-CCGGTGTTGCTT
TGGCGGCGCGTGG-CCGCC---GGAGG--ACCGTTT-AAACC-TT-CCG-AATC-GATGT
CGTCCGAGTCCC-ATCG--TAATCGAA-TAAAAACTTTCAACAACGGATCTCTTGGTTCT
GGCATCGATGAAGAACGCAGCGAAATGCGATAAGTAATGTGAATTGCAGAATTCAGTGAA
TCATCGAATCTTTGAACGCACATTGCGCCCCTTGGCATTCCGAGGGGCATACCTGTTCGA
GCGTCATTGCA-CCCC-TCGAG-CCTCCTCC----GGCTTGGTGTTGAGCCGC---GCGT
--CCCGT----GGGACGGGCTCGAACGGCAGTGGC-GGTCCGGCGCGCCGGCAAGTGCAG
T-ACG-CAC--A--ATT-C-GCTTG-AACGGCGCG--CCCGGGTCCGGCCAGAC--AA-C
CGCCCCCCCC--------GCAA--TCAAACCGTTTGACCTCGGATCAGGTAGGGATACCC
GCTGAACTTAAGCA
>cometia_KC732641_Colombia
--------AACCTGCGGAAGGATCATTACCGAG-AGAGGCGTCC-----CGCCTCGGGGG
G-CTCCGG---CCCCCG-AC-CTCAC-ACCC-TGTGGGT-ACC-GCA-CCGGTGTTGCTT
TGGCGGCGCGTGG-CCGCC---GGAGG--ACCGTTT-AAACC-TT-CCG-AATC-GATGT
CGTCCGAGTCCC-ATCG--TAATCGAA-TAAAAACTTTCAACAACGGATCTCTTGGTTCT
GGCATCGATGAAGAACGCAGCGAAATGCGATAAGTAATGTGAATTGCAGAATTCAGTGAA
TCATCGAATCTTTGAACGCACATTGCGCCCCTTGGCATTCCGAGGGGCATACCTGTTCGA
GCGTCATTGCA-CCCC-TCGAG-CCTCCTCC----GGCTTGGTGTTGAGCCGC---GCGT
--CCCGT----GGGACGGGCTCGAACGGCAGTGGC-GGTCCGGCGCGCCGGCAAGTGCAG
T-ACG-CAC--A--ATT-C-GCTTG-AACGGCGCG--CCCGGGTCCGGCCAGAC--AA-C
CGCCCCCCCC--------GCAA--TCAAACCGTTTGACCTCGGATCAGGTAGGGATACCC
GCTGAACTTAAGCA
>cometiella_KC732606_Colombia
CGTAGGTGAACCTGCGGAAGGATCATTACCGAG-AGAGGCGTCC-----CGCCTCGGGGG
G-CTCCGG---CCCCCG-AC-CTCAC-ACCC-TGTGGAG-ACC-GCA-CCGGTGTTGCTT
TGGCGGCGCGTGG-CCGCC---GGAGG--ACCGTCG-AAACC-TT-CCG-AACC-GATGT
CGTCCGAGTCCC-TTCG--TAATCGAA-TAAAAACTTTCAACAACGGATCTCTTGGTTCT
GGCATCGATGAAGAACGCAGCGAAATGCGATAAGTAATGTGAATTGCAGAATTCAGTGAA
TCATCGAATCTTTGAACGCACATTGCGCCCCTTGGCATTCCGAGGGGCATACCTGTTCGA
GCGTCATTGCA-TCTC-TCGAG-CCCTCTCC----GGCTTGGTGTTGAGCCGC---GCGT
--CCCGC----GGGACGGGCTCGAACGGCAGTGGC-GGTCCGGCGCGCCGGCAAGTGCAG
T-ACG-CAC-ACCCATT-C-GCTTG-AGCGGCGCG--CCCGGGTCCGGCCAGAC--AA-C
CGCCCCCTC---------GCGA--TCAGACCGTTTGACCTCGGATCAGGTAGGGATACCC
GCTGAACTTAAGCA
>cometiella_KC732556_Colombia
CGTAGGTGAACCTGCGGAAGGATCATTACCGAG-AGAGGCGTCC-----CGCCTCGGGGG
G-CTCCGG---CCCCCG-AC-CTCAC-ACCC-TGTGGAG-ACC-GCA-CCGGTGTTGCTT
TGGCGGCGCGTGG-CCGCC---GGAGG--ACCGTCG-AAACC-TT-CCG-AACC-GATGT
CGTCCGAGTCCC-TTCG--TAATCGAA-TAAAAACTTTCAACAACGGATCTCTTGGTTCT
GGCATCGATGAAGAACGCAGCGAAATGCGATAAGTAATGTGAATTGCAGAATTCAGTGAA
TCATCGAATCTTTGAACGCACATTGCGCCCCTTGGCATTCCGAGGGGCATACCTGTTCGA
GCGTCATTGCA-TCTC-TCGAG-CCCTCTCC----GGCTTGGTGTTGAGCCGC---GCGT
--CCCGC----GGGACGGGCTCGAACGGCAGTGGC-GGTCCGGCGCGCCGGCAAGTGCAG
T-ACG-CAC-ACCCATT-C-GCTTG-AGCGGCGCG--CCCGGGTCCGGCCAGAC--AA-C
CGCCCCCCC---------GCGA--TCAGACCGTTTGACCTCGGATCAGGTAGGGATACCC
GCTGAACTTAAGCA
>cometiella_KC732516_Colombia
CGTAGGTGAACCTGCGGAAGGATCATTACCGAG-AGAGGCGTCC-----CGCCTCGGGGG
G-CTCCGG---CCCCCG-AC-CTCAC-ACCC-TGTGGAG-ACC-GCA-CCGGTGTTGCTT
TGGCGGCGCGTGG-CCGCC---GGAGG--ACCGTCG-AAACC-TT-CCG-AACC-GATGT
CGTCCGAGTCCC-TTCG--TAATCGAA-TAAAAACTTTCAACAACGGATCTCTTGGTTCT
GGCATCGATGAAGAACGCAGCGAAATGCGATAAGTAATGTGAATTGCAGAATTCAGTGAA
TCATCGAATCTTTGAACGCACATTGCGCCCCTTGGCATTCCGAGGGGCATACCTGTTCGA
GCGTCATTGCA-TCTC-TCGAG-CCCTCTCC----GGCTTGGTGTTGAGCCGC---GCGT
--CCCGC----GGGACGGGCTCGAACGGCAGTGGC-GGTCCGGCGCGCCGGCAAGTGCAG
T-ACG-CAC-ACCCATT-C-GCTTG-AGCGGCGCG--CCCGGGTCCGGCCAGAC--AA-C
CGCCCCCCC---------GCGA--TCAGACCGTTTGACCTCGGATCAGGTAGGGATACCC
GCTGAACTTAAGCA
>duplolimbata_KT281696_Rwanda
--------------------------------------GCGTCC-----TGCCTCGGGGG
G-CTCCGG---CCCCCG-AC-TTCAC-ACCC-TGTGGAA-ACC-GCA-CCGGTGTTGCTT
TGGCGGCGTGTGG-CCGCC---GGAGG--ACCGTGT-AAACC-TT-CCG-AATC-GACGT
CGTCCGAGTCCC-ATCG--TAATCGAA-TAAAAACTTTCAACAACGGATCTCTTGGTTCT
GGCATCGATGAAGAACGCAGCGAAATGCGATAAGTAATGTGAATTGCAGAATTCAGTGAA
TCATCGAATCTTTGAACGCACATTGCGCCCCTTGGCATTCCGAGGGGCATACCTGTTCGA
GCGTCATTGCA-TCTC-TCGAG-CCCTCTCC----GGCTTGGTGTTGAGCCGC---ACGT
--CCCGA----GGGACGGGCTCGAACGGCAGTGGC-GGTCCGGCGCGCCGGCAAGTGCAG
T-ACG-CAT-GACCATT-C-GCTTG-AATGGCGCG--TCCGGGTCCGGCCAGAC--AA-C
CGCCCCCCCC-------GGCAA--TCAGACCGTTTGACCTCGGATCAGGTAGGGATACCC
GCTGAACTTAAGCA
>duplolimbata_AB245117_Taiwan
CGTAGGTGAACCTGCGGAAGGATCATTACCGAG-AGAGGCGTCC-----TGCCTCGGGGG
G-CTCCGG---CCCCCG-AC-TTCAC-ACCC-TGTGGAA-ACC-GCA-CCGGTGTTGCTT
TGGCGGCGTGTGG-CCGCC---GGAGG--ACCGTGT-AAACC-TT-CCG-AATC-GACGT
CGTCCGAGTCCC-ATCG--TAATCGAA-TAAAAACTTTCAACAACGGATCTCTTGGTTCT
GGCATCGATGAAGAACGCAGCGAAATGCGATAAGTAATGTGAATTGCAGAATTCAGTGAA
TCATCGAATCTTTGAACGCACATTGCGCCCCTTGGCATTCCGAGGGGCATACCTGTTCGA
GCGTCATTGCA-TCTC-TCGAG-CCCTCTCC----GGCTTGGTGTTGAGCCGC---ACGT
--CCCGA----GGGACGGGCTCGAACGGCAGTGGC-GGTCCGGCGCGCCGGCAAGTGCAG
T-ACG-CAT-GACCATT-C-GCTTG-AATGGCGCG--TCCGGGTCCGGCCAGAC--AA-C
CGCCCCCCCC-------GGCAA--TCAGACCGTTTGACCTCGGATCAGGTAGGGATACCC
GCTGAACTTAAGCA
>phyllidiifuliginosa_KC732764_Colombia
CGTAGGTGAACCTGCGGAAGGATCATTACCGAG-AGGGGCGTCT-----CGCCCCGGGGG
--CTCCGG---CCCCT--AC-TTCGC-ACCC-TGTGGAT-ACC-GCA-CCGGTGTTGCTT
TGGCGGCGCGTGG-CCGCC---GGAGA--CCCGTCA--AACC-TC-CCG-AATC-GATGT
CGTCCGAGTCCC-ATCGTATAATCGAA-TAAAAACTTTCAACAACGGATCTCTTGGTTCT
GGCATCGATGAAGAACGCAGCGAAATGCGATAAGTAATGTGAATTGCAGAATTCAGTGAA
TCATCGAATCTTTGAACGCACATTGCGCCCCTTGGCATTCCGAGGGGCATACCTGTTCGA
GCGTCATTGCA-CCCC-TCGAG-CCCTTTCC----GGCTTGGTGTTGAGCCGC---GCGT
CCCCTTC----GGGACGGGCTTGAACGGCAGTGGC-GGTCCGGCGCGCCTGCAAGTGCAG
T-AGG-CAT--ACCATT-CCGCTTG-AGCGGCGCA--CCCGGGTCCGGCCAGAC--AA-C
CGCCTCCCC---------GCAA--TCAAACCGTTTGACCTCGGATCAGGTAGGG------
--------------
>phyllidiifuliginosa_KC732508_Colombia
------------TGCGGAAGGATCATTACCGAG-AGGGGCGTCT-----CGCCCCGGGGG
--CTCCGG---CCCCT--AC-TTCGC-ACCC-TGTGGAT-ACC-GCA-CCGGTGTTGCTT
TGGCGGCGCGTGG-CCGCC---GGAGA--CCCGTCA--AACC-TC-CCG-AATC-GATGT
CGTCCGAGTCCC-ATCGTATAATCGAA-TAAAAACTTTCAACAACGGATCTCTTGGTTCT
GGCATCGATGAAGAACGCAGCGAAATGCGATAAGTAATGTGAATTGCAGAATTCAGTGAA
TCATCGAATCTTTGAACGCACATTGCGCCCCTTGGCATTCCGAGGGGCATACCTGTTCGA
GCGTCATTGCA-CCCC-TCGAG-CCCTTTCC----GGCTTGGTGTTGAGCCGC---GCGT
CCCCTTC----GGGACGGGCTTGAACGGCAGTGGC-GGTCCGGCGCGCCTGCAAGTGCAG
T-AGG-CAT--ACCATT-CCGCTTG-AGCGGCGCG--CCCGGGTCCGGCCAGAC--AA-C
CGCCTCCCC---------GCAA--TCAAACCGTTTGACCTCGGATCAGGTAGGGATACCC
GCTGAACTTAAGCA
>phyllidiifuliginosa_KC732495_Colombia
CGTAGGTGAACCTGCGGAAGGATCATTACCGAG-AGGGGCGTCT-----CGCCCCGGGGG
--CTCCGG---CCCCT--AC-TTCGC-ACCC-TGTGGAT-ACC-GCA-CCGGTGTTGCTT
TGGCGGCGCGTGG-CCGCC---GGAGA--CCCGTCA--AACC-TC-CCG-AATC-GATGT
CGTCCGAGTCCC-ATCGTATAATCGAA-TAAAAACTTTCAACAACGGATCTCTTGGTTCT
GGCATCGATGAAGAACGCAGCGAAATGCGATAAGTAATGTGAATTGCAGAATTCAGTGAA
TCATCGAATCTTTGAACGCACATTGCGCCCCTTGGCATTCCGAGGGGCATACCTGTTCGA
GCGTCATTGCA-CCCC-TCGAG-CCCTTTCC----GGCTTGGTGTTGAGCCGC---GCGT
CCCCTTC----GGGACGGGCTTGAACGGCAGTGGC-GGTCCGGCGCGCCTGCAAGTGCAG
T-AGG-CAT--ACCATT-CCGCTTG-AGCGGCGCG--CCCGGGTCCGGCCAGAC--AA-C
CGCCTCCCC---------GCAA--TCAAACCGTTTGACCTCGGATCAGGTAGGGATACCC
GCTGAACTTAAGCA
>globulifuliginosa_KC732601_Colombia
CGTAGGTGAACTTGCGGAAGGATCATTACCGAG-AGAGGCGTCCATGCACGCCTCGGGGG
--CCCCGG---CCCCTA-TC-TTCGC-ACCC-CGTGCAT-ACC-GTA-CCGGTGTTGCTT
TGGCGGCGCGCAG-CCGCC---GGAGA--CCCGTCA--AACC-TC-CCG-TATC-GATGT
CGTCCGAGTCCC-ATCGTATAATCGAA-TAAAAACTTTCAACAACGGATCTCTTGGTTCT
GGCATCGATGAAGAACGCAGCGAAATGCGATAAGTAATGTGAATTGCAGAATTCAGTGAA
TCATCGAATCTTTGAACGCACATTGCGCCCCTTGGTATTCCGAGGGGCATACCTGTCCGA
GCGTCATTGCA-CCCC-TCGAG-CCCTCTCC----GGCTTGGTGTTGAGCCGC---GCGT
-CCCCCC----GGGACGGGCTCGAACGGCAGTGGC-GGTCCGGCGCGCCTGCAAGTGCAG
T-AGG-CAT--ACCATC-C-GCTTG-AGCGGCGCG--CCCGGGTCCGGCCAGAC--AA-C
AGCCTCCCC---------GCAA--TCAAACCGTCTGACCTCGGATCAGGTAGGGATACCC
GCTGAACTTAAGCA
>globulifuliginosa_KC732576_Colombia
CGTAGGTGAACCTGCGGAAGGATCATTACCGAG-AGAGGCGTCCATGGACGCCTCGGGGG
--CTCCGC---CCCCTA-TC-TTCGC-ACCC-CGTGCAT-ACC-GTA-CCGGTGTTGCTT
TGGCGGCGCGCAG-CCGCC---GGAGA--CCCGTCA--AACC-TC-TCG-TATC-GATGT
CGTCCGAGTCCC-ATCGTATAATCGAA-TAAAAACTTTCAACAACGGATCTCTTGGTTCT
GGCATCGATGAAGAACGCAGCGAAATGCGATAAGTAATGTGAATTGCAGAATTCAGTGAA
TCATCGAATCTTTGAACGCACATTGCGCCCCTTGGTATTCCGAGGGGCATACCTGTCCGA
GCGTCATTGCA-CCCC-TCGAG-CCCCCTCC----GGCTTGGTGTTGAGCCGC---GCGT
-CCCCCC----GGGACGGGCTCGAACGGCAGTGGC-GGTCCGGCGCGCCTGCAAGTGCAG
T-AGG-CAT--ACCATC-C-GCTTG-AGCGGCGCG--CCCGGGTCCGGCCAGAC--AA-C
AGCCTCCCC---------GCAA--TCAAACCGTCTGACCTCGGA----------------
--------------
>globulifuliginosa_KC732586_Colombia
CGTAGGTGAACCTGCGGAAGGATCATTACCGAG-AGAGGCGTCCATGGACGCCTCGGGGG
--CTCCGG---CCCCTA-TC-TTCGC-ACCC-CGTGCAT-ACC-GTA-CCGGTGTTGCTT
TGGCGGCGCGCAG-CCGCC---GGAGA--CCCGTCA--AACC-TC-TCG-TATC-GATGT
CGTCCGAGTCTC-ATCGTATAATCGAA-TAAAAACTTTCAACAACGGATCTCTTGGTTCT
GGCATCGATGAAGAACGCAGCGAAATGCGATAAGTAATGTGAATTGCAGAATTCAGTGAA
TCATCGAATCTTTGAACGCACATTGCGCCCCTTGGTATTCCGAGGGGCATACCTGTCCGA
GCGTCATTGCA-CCCC-TCGAG-CCCTCTCC----GGCTTGGTGTTGAGCCGC---GCGT
-CCCCCC----GGGACGGGCTCGAACGGCAGTGGC-GGTCCGGCGCGCCTGCAAGTGCAG
T-AGG-CAT--ACCATC-C-GCTTG-AGCGGCGCG--CCCGGGTCCGGCCAGAC--AA-C
AGCCTCCCC---------GCAA--TCAAACCGTCTGACCTCGGATCAGGTAGGGATACCC
GCTGAACTTAAGCA
>viviana_KC732609_Colombia
CGTAGGTGAACCTGCGGAAGGATCATTACCGAGAAGAGGCGTTTTC---GGCCTCGGGGG
--CTCCGG---CCCCGA-TC-TTCGC-ACCC-TGTGGAT-ACC-GCA-CCGGTGTTGCTT
TGGCGGCGCGCAG-CCGCC---GGAGA--CCCGTCA--AACC-TC-CCG-TCTC-GATGT
CGTCCGAGTCCG-ATCGTAGAATCGAA-TCAAAACTTTCAACAACGGATCTCTTGGTTCT
GGCATCGATGAAGAACGCAGCGAAATGCGATAAGTAATGTGAATTGCAGAATTCAGTGAA
TCATCGAATCTTTGAACGCACATTGCGCCCCTTGGCATTCCGAGGGGCATACCTGTTCGA
GCGTCATTGCA-CCCC-TCGAG-CCCTCTCC----GGCTTGGTGTTGAGCCGC---GCGT
CCCCCCCC-GGGGGACGGGCTCGAACGGCAGTGGC-GGTCCGGCGCGCCTGCAAGTGCAG
T-AGG-CAT--ACCATT-C-GCTTG-AGCGGCGCG--CCCGGGTCCGGCCAGAC-AAA-C
AGCCCCCCCCCC----GGGCAA--TTGAACCGTCTGACCTCGGATCAGGTAGGGATACCC
GCTGAACTTAAGCA
>viviana_KC732680_Colombia
CGTAGGTGAACCTGCGGAAGGATCATTACCGAG-AGAGGCGTTTTC---GGCCTCGGGGG
--CTCCGG---CCCCGA-TC-TTCGC-ACCC-TGTGGAT-ACC-GCA-CCGGTGTTGCTT
TGGCGGCGCGCAG-CCGCC---GGAGA--CCCGTCA--AACC-TC-CCG-TCTC-GATGT
CGTCCGAGTCCG-ATCGTAGAATCGAA-TCAAAACTTTCAACAACGGATCTCTTGGTTCT
GGCATCGATGAAGAACGCAGCGAAATGCGATAAGTAATGTGAATTGCAGAATTCAGTGAA
TCATCGAATCTTTGAACGCACATTGCGCCCCTTGGCATTCCGAGGGGCATACCTGTTCGA
GCGTCATTGCA-CCCC-TCGAG-CCCTCTCC----GGCTTGGTGTTGAGCCGC---GCGT
CCCCCCCC-GGGGGACGGGCTCGAACGGCAGTGGC-GGTCCGGCGCGCCTGCAAGTGCAG
T-AGG-CAT--ACCATT-C-GCTTG-AGCGGCGCG--CCCGGGTCCGGCCAGAC-AAA-C
AGCCCCCCCCCC----GGGCAA--TTGAACCGTCTGACCTCGGATCAGGTAGGGATACCC
GCTGAACTTAAGCA
>viviana_KC732686_Colombia
CGTAGGTGAACCTGCGGAAGGATCATTACCGAG-AGAGGCGTTTTC---GGCCTCGGGGG
--CTCCGG---CCCCGA-TC-TTCGC-ACCC-TGTGGAT-ACC-GCA-CCGGTGTTGCTT
TGGCGGCGCGCAG-CCGCC---GGAGA--CCCGTCA--AACC-TC-CCG-TCTC-GATGT
CGTCCGAGTCCG-ATCGTAGAATCGAA-TCAAAACTTTCAACAACGGATCTCTTGGTTCT
GGCATCGATGAAGAACGCAGCGAAATGCGATAAGTAATGTGAATTGCAGAATTCAGTGAA
TCATCGAATCTTTGAACGCACATTGCGCCCCTTGGCATTCCGAGGGGCATACCTGTTCGA
GCGTCATTGCA-CCCC-TCGAG-CCCTCTCC----GGCTTGGTGTTGAGCCGC---GCGT
CCCCCCCC-GGGGGACGGGCTCGAACGGCAGTGGC-GGTCCGGCGCGCCTGCAAGTGCAG
T-AGG-CAT--ACCATT-C-GCTTG-AGCGGCGCG--CCCGGGTCCGGCCAGAC-AAA-C
AGCCCCCCCCCC----GGGCAA--TTGAACCGTCTGACCTCGGATCAGGTAG--------
--------------
>brevior_KC732535_Colombia
CGTAGGTGAACCTGCGGAAGGATCATTATCGCG-AGAGGCGTCCG----CGCCTCGGGGG
--CTCCGG---CCCCGC-AC-TTCGC-ACCC-TGTGGCT-ACC-GCA-CCGGTGTTGCTT
TGGCGGCGCGTGG-CCGCC---GGAGGA-CCCGTTA--AACC-TC-CCG-AATC-GATGT
CGTCCGAGTACC-ATCG--TAATCGAA-TAAAAACTTTCAACAACGGATCTCTTGGTTCT
GGCATCGATGAAGAACGCAGCGAAATGCGATAAGTAATGTGAATTGCAGAATTCAGTGAA
TCATCGAATCTTTGAACGCACATTGCGCCCCTTGGCATTCCGAGGGGCATACCTGTTCGA
GCGTCATTGCA-CCTC-TCGAG-CCGTCTCC----GGCTTGGTGTTGAGCCGC---GCGT
--CCCTC----GGGACGGGCTCGAACGGCAGTGGC-GGTCCGGCGCGCGGGCAAGTGCAG
T-AGG-CATAAACCATT-C-GCTTG-CACGGCGCG--CCCGGGTCCGGCCAGAC--AA-C
AGCCTCCCC---------GCAA--TCAAACCGTTTGACCTCGGATCAGGTAGGGATACCC
GCTGAACTTAAGCA
>brevior_KC732596_Colombia
CGTAGGTGAACCTGCGGAAGGATCATTATCGCG-AGAGGCGTCCG----CGCCTCGGGGG
--CTCCGG---CCCCGC-AC-TTCGC-ACCC-TGTGGCT-ACC-GCA-CCGGTGTTGCTT
TGGCGGCGCGTGG-CCGCC---GGAGGA-CCCGTTA--AACC-TC-CCG-AATC-GATGT
CGTCCGAGTACC-ATCG--TAATCGAA-TAAAAACTTTCAACAACGGATCTCTTGGTTCT
GGCATCGATGAAGAACGCAGCGAAATGCGATAAGTAATGTGAATTGCAGAATTCAGTGAA
TCATCGAATCTTTGAACGCACATTGCGCCCCTTGGCATTCCGAGGGGCATACCTGTTCGA
GCGTCATTGCA-CCTC-TCGAG-CCGTCTCC----GGCTTGGTGTTGAGCCGC---GCGT
--CCCTC----GGGACGGGCTCGAACGGCAGTGGC-GGTCCGGCGCGCGGGCAAGTGCAG
T-AGG-CATAAACCATT-C-GCTTG-AACGGCGCG--CCCGGGTCCGGCCAGAC--AA-C
AGCCTCCCC---------GCAA--TCAAACCGTTTGACCTCGGATCAGGTAGGGATACCC
GCTGAACTTAAGCA
>brevior_KC732499_Colombia
CGTAGGTGAACCTGCGGAAGGATCATTATCGCG-AGAGGCGTCCG----CGCCTCGGGGG
--CTCCGG---CCCCGC-AC-TTCGC-ACCC-TGTGGCT-ACC-GCA-CCGGTGTTGCTT
TGGCGGCGCGTGG-CCGCC---GGAGGA-CCCGTTA--AACC-TC-CCG-AATC-GATGT
CGTCCGAGTACC-ATCG--TAATCGAA-TAAAAACTTTCAACAACGGATCTCTTGGTTCT
GGCATCGATGAAGAACGCAGCGAAATGCGATAAGTAATGTGAATTGCAGAATTCAGTGAA
TCATCGAATCTTTGAACGCACATTGCGCCCCTTGGCATTCCGAGGGGCATACCTGTTCGA
GCGTCATTGCA-CCTC-TCGAG-CCGTCTCC----GGCTTGGTGTTGAGCCGC---GCGT
--CCCTC----GGGACGGGCTCGAACGGCAGTGGC-GGTCCGGCGCGCGGGCAAGTGCAG
T-ATG-CATAAACCATT-C-GCTTG-AACGGCGCG--CCCGGGTCCGGCCAGAC--AA-C
AGCCTCCCC---------GCAA--TCAAACCGTTTGACCTCGGATCAGGTAGGGATACCC
GCTGAACTTAAGCA
>impressula_KC732620_Colombia
CGTAGGTGAACCTGCGGAAGGATCATTATCGCG-AGAGGCGTCCG----CGCCTCGGGGG
--CTCCGG---CCCCGC-AC-TTCGC-ACCC-TGTGGCT-ACC-GCA-CCGGTGTTGCTT
TGGCGGCGCGTGG-CCGCC---GGAGGA-CCCGTCA--AACC-TC-CCG-AATC-GATGT
CGTCCGAGTACC-ATCG--TAATCGAA-TAAAAACTTTCAACAACGGATCTCTTGGTTCT
GGCATCGATGAAGAACGCAGCGAAATGCGATAAGTAATGTGAATTGCAGAATTCAGTGAA
TCATCGAATCTTTGAACGCACATTGCGCCCCTTGGCATTCCGAGGGGCATACCTGTTCGA
GCGTCATTGCA-CCTC-TCGAG-CCGTCTCC----GGCTTGGTGTTGAGCCGC---GCGT
--CCCTC----GGGACGGGCTCGAACGGCAGTGGC-GGTCCGGCGCGCGGGCAAGTGCAG
T-ATG-CATAAACCATT-C-GCTTG-GACGGCGCG--CCCGGGTCCGGCCAGAC--AA-C
CGCCTCCCC---------GCAA--TCAAACCGTTTGACCTCGGATCAGGTAGGGATACCC
GCTGAACTTAAGCA
>impressula_KC732643_Colombia
CGTAGGTGAACCTGCGGAAGGATCATTATCGCG-AGAGGCGTCCG----CGCCTCGGGGG
--CTCCGG---CCCCGC-AC-TTCGC-ACCC-TGTGGCT-ACC-GCA-CCGGTGTTGCTT
TGGCGGCGCGTGG-CCGCC---GGAGGA-CCCGTCA--AACC-TC-CCG-AATC-GATGT
CGTCCGAGTACC-ATCG--TAATCGAA-TAAAAACTTTCAACAACGGATCTCTTGGTTCT
GGCATCGATGAAGAACGCAGCGAAATGCGATAAGTAATGTGAATTGCAGAATTCAGTGAA
TCATCGAATCTTTGAACGCACATTGCGCCCCTTGGCATTCCGAGGGGCATACCTGTTCGA
GCGTCATTGCA-CCTC-TCGAG-CCGTCTCC----GGCTTGGTGTTGAGCCGC---GCGT
--CCCTC----GGGACGGGCTCGAACGGCAGTGGC-GGTCCGGCGCGCGGGCAAGTGCAG
T-ATG-CATAAACCATT-C-GCTTG-GACGGCGCG--CCCGGGTCCGGCCAGAC--AA-C
CGCCTCCCC---------GCAA--TCAAACCGTTTGACCTCGGATCAGGTAGGGATACCC
GCTGAACTTAAGCA
>impressula_KC732644_Colombia
CGTAGGTGAACCTGCGGAAGGATCATTATCGCG-AGAGGCGTCCG----CGCCTCGGGGG
--CTCCGG---CCCCGC-AC-TTCGC-ACCC-TGTGGCT-ACC-GCA-CCGGTGTTGCTT
TGGCGGCGCGTGG-CCGCC---GGAGGA-CCCGTCA--AACC-TC-CCG-AATC-GATGT
CGTCCGAGTACC-ATCG--TAATCGAA-TAAAAACTTTCAACAACGGATCTCTTGGTTCT
GGCATCGATGAAGAACGCAGCGAAATGCGATAAGTAATGTGAATTGCAGAATTCAGTGAA
TCATCGAATCTTTGAACGCACATTGCGCCCCTTGGCATTCCGAGGGGCATACCTGTTCGA
GCGTCATTGCA-CCTC-TCGAG-CCGTCTCC----GGCTTGGTGTTGAGCCGC---GCGT
--CCCTC----GGGACGGGCTCGAACGGCAGTGGC-GGTCCGGCGCGCGGGCAAGTGCAG
T-ATG-CATAAACCATT-C-GCTTG-AACGGCGCG--CCCGGGTCCGGCCAGAC--AA-C
CGCCTCCCC---------GCAA--TCAAACCGTTTGACCTCGGATCAGGTAGGGATACCC
GCTGAACTTAAGCA
>isidiokunthii_KC732685_Colombia
CGTAGGTGAACCTGCGGAAGGATCATTATCGCG-AGAGGCGTCCG----CGCCTCGGGGG
--CTCCGG---CCCCGC-AC-TTCGC-ACCC-TGTGGCT-ACC-GCA-CCGGTGTTGCTT
TGGCGGCGCGTGG-CCGCC---GGAGGA-CCCGTCA--AACC-TC-CCG-AATC-GATGT
CGTCCGAGTACC-ATCG--TAATCGAA-TAAAAACTTTCAACAACGGATCTCTTGGTTCT
GGCATCGATGAAGAACGCAGCGAAATGCGATAAGTAATGTGAATTGCAGAATTCAGTGAA
TCATCGAATCTTTGAACGCACATTGCGCCCCTTGGCATTCCGAGGGGCATACCTGTTCGA
GCGTCATTGCA-CCTC-TCGAG-CCGTCTCC----GGCTTGGTGTTGAGCCGC---GCGT
--CCCTC----GGGACGGGCTCGAACGGCAGTGGC-GGTCCGGCGCGCGGGCAAGTGCAG
T-ATG-CATAAACCATT-C-GCTTG-AACGGCGCG--CCCGGGTCCGGCCAGAC--AA-C
AGCCTCCCC---------GCAA--TCAAACCGTTTGACCTCGGATCAGGTAGGGATACCC
GCTGAACTTAAGCA
>isidiokunthii_KC732683_Colombia
CGTAGGTGAACCTGCGGAAGGATCATTATCGCG-AGAGGCGTCCG----CGCCTCGGGGG
--CTCCGG---CCCCGC-AC-TTCGC-ACCC-TGTGGCT-ACC-GCA-CCGGTGTTGCTT
TGGCGGCGCGTGG-CCGCC---GGAGGA-CCCGTCA--AACC-TC-CCG-AATC-GATGT
CGTCCGAGTACC-ATCG--TAATCGAA-TAAAAACTTTCAACAACGGATCTCTTGGTTCT
GGCATCGATGAAGAACGCAGCGAAATGCGATAAGTAATGTGAATTGCAGAATTCAGTGAA
TCATCGAATCTTTGAACGCACATTGCGCCCCTTGGCATTCCGAGGGGCATACCTGTTCGA
GCGTCATTGCA-CCTC-TCGAG-CCGTCTCC----GGCTTGGTGTTGAGCCGC---GCGT
--CCCTC----GGGACGGGCTCGAACGGCAGTGGC-GGTCCGGCGCGCGGGCAAGTGCAG
T-ATG-CATAAACCATT-C-GCTTG-AACGGCGCG--CCCGGGTCCGGCCAGAC--AA-C
AGCCTCCCC---------GCAA--TCAAACCGTTTGACCTCGGATCAGGTAGGGATACCC
GCTGAACTTAAGCA
>isidiokunthii_KC732462_Colombia
CGTAGGTGAACCTGCGGAAGGATCATTATCGCG-AGAGGCGTCCG----CGCCTCGGGGG
--CTCCGG---CCCCGC-AC-CTCGC-ACCC-TGTGGCT-ACC-GCA-CCGGTGTTGCTT
TGGCGGCGCGTGG-CCGCC---GGAGGA-CCCGTCA--AACC-TC-CCG-AATC-GATGT
CGTCCGAGTACC-ATCG--TAATCGAA-TAAAAACTTTCAACAACGGATCTCTTGGTTCT
GGCATCGATGAAGAACGCAGCGAAATGCGATAAGTAATGTGAATTGCAGAATTCAGTGAA
TCATCGAATCTTTGAACGCACATTGCGCCCCTTGGCATTCCGAGGGGCATACCTGTTCGA
GCGTCATTGCA-CCTC-TCGAG-CCGTCTCC----GGCTTGGTGTTGAGCCGC---GCGT
--CCCTC----GGGACGGGCTCGAACGGCAGTGGC-GGTCCGGCGCGCGGGCAAGTGCAG
T-ATG-CATAAACCATT-C-GCTTG-AACGGCGCG--CCCGGGTCCGGCCAGAC--AA-C
AGCCTCCCC---------GCAA--TCAAACCGTTTGACCTCGGATCAGGTAGGGATACCC
GCTGAACTTAAGCA
>plumbeociliata_KC732767_Colombia
CGTAGGTGAACCTGCGGAAGGATCATTATCGCG-AGAGGCGCCCG----CGCCTCGGGGG
--CTTCGG---CCCCGT-AC-TTCGC-ACCC-TGTGGCT-ACC-GCA-CCGGTGTTGCTT
TGGCGGCGCATAG-CCGCC---GGAGGA-CCCGTCA--AACC-TC-TCG-AATC-GATGT
CGTCCGAGTACC-ATCG--TAATC-AA-TTAAAACTTTCAACAACGGATCTCTTGGTTCT
GGCATCGATGAAGAACGCAGCGAAATGCGATAAGTAATGTGAATTGCAGAATTCAGTGAA
TCATCGAATCTTTGAACGCACATTGCGCCCCTTGGCATTCCGAGGGGCATACCTGTTCGA
GCGTCATTGCA-CCCC-TCGAG-CCCTCTCC----GGCTTGGTGTTGAGCCGC---GCGT
--CCCTT----GGGACGGGCTTGAACGGCAGTGGC-GGTCCGGCGCGCGGGCAAGTGCAG
T-ACG-CATAAACCATT-C-GCTTG-AACGGCGCG--CCCGGGTCCGGCCAGAC--AA-C
AGCCTCCCC---------GCAA--TCAAACCGTTTGACCTCGGATCAGGTAGGGAT----
--------------
>plumbeociliata_KC732765_Colombia
CGTAGGTGAACCTGCGGAAGGATCATTATCGCG-AGAGGCGCCCG----CGCCTCGGGGG
--CTTCGG---CCCCGT-AC-TTCGC-ACCC-TGTGGCT-ACC-GCA-CCGGTGTTGCTT
TGGCGGCGCATAG-CCGCC---GGAGGA-CCCGTCA--AACC-TC-TCG-AATC-GATGT
CGTCCGAGTACC-ATCG--TAATC-AA-TTAAAACTTTCAACAACGGATCTCTTGGTTCT
GGCATCGATGAAGAACGCAGCGAAATGCGATAAGTAATGTGAATTGCAGAATTCAGTGAA
TCATCGAATCTTTGAACGCACATTGCGCCCCTTGGCATTCCGAGGGGCATACCTGTTCGA
GCGTCATTGCA-CCCC-TCGAG-CCCTCTCC----GGCTTGGTGTTGAGCCGC---GCGT
--CCCTT----GGGACGGGCTTGAACGGCAGTGGC-GGTCCGGCGCGCGGGCAAGTGCAG
T-ACG-CATAAACCATT-C-GCTTG-AACGGCGCG--CCCGGGTCCGGCCAGAC--AA-C
AGCCTCCCC---------GCAA--TCAAACCGTTTGACCTCGGATCAGGTAGG-------
--------------
>gallowayana_KC732717_Colombia
--TAGGTGAACCTGCGGAAGGATCATTATCGCG-AGAGGCGTCCG----CGCCTCGGGGG
--CTCCGG---CCCCCC-AC-TTCGC-ACCC-TGTGGCT-ACT-GCA-CTGGTGTTGCTT
TGGCGGCGCGTGG-CCGCC---GGAGGA-CCCGTCA--AACC-TC-TCG-AATC-GATGT
CGTCCGAGTACC-ATCA--TAATCGAA-TAAAAACTTTCAACAACGGATCTCTTGGTTCT
GGCATCGATGAAGAACGCAGCGAAATGCGATAAGTAATGTGAATTGCAGAATTCAGTGAA
TCATCGAATCTTTGAACGCACATTGCGCCCCTTGGCATTCCGAGGGGCATACCTGTTCGA
GCGTCATTGCA-CCCC-TCGAG-CCCTCTTC----GGCTTGGTGTTGAGCTGC---GCGT
--CCCTC----GGGACGGGCTCGAACGGCAGTGGC-GGTCCGGCGTGCGGGCAAGTGCAG
T-ACG-CATAAAGCATT-C-GCTTG-AACGGCGCG--CCCGGGTCCGGCCAGAC--AA-C
AGCCTCCCC---------GCAA--TCAAACCGTTTGACCTCGGATC--------------
--------------
>gallowayana_KC732496_Colombia
CGTAGGTGAACCTGCGGAAGGATCATTATCGCG-AGAGGCGTCCG----CGCCTCGGGGG
--CTCCGG---CCCCCC-AC-TTCGC-ACCC-TGTGGCT-ACT-GCA-CTGGTGTTGCTT
TGGCGGCGCGTGG-CCGCC---GGAGGA-CCCGTCA--AACC-TC-TCG-AATC-GATGT
CGTCCGAGTACC-ATCA--TAATCGAA-TAAAAACTTTCAACAACGGATCTCTTGGTTCT
GGCATCGATGAAGAACGCAGCGAAATGCGATAAGTAATGTGAATTGCAGAATTCAGTGAA
TCATCGAATCTTTGAACGCACATTGCGCCCCTTGGCATTCCGAGGGGCATACCTGTTCGA
GCGTCATTGCA-CCCC-TCGAG-CCCTCTTT----GGCTTGGTGTTGAGCTGC---GCGT
--CCCTC----GGGACGGGCTCGAACGGCAGTGGC-GGTCCGGCGTGCGGGCAAGTGCAG
T-ACG-CATAAAGCATT-C-GCTTG-AACGGCGCG--CCCGGGTCCGGCCAGAC--AA-C
AGCCTCCCC---------GCAA--TCAACCCGTTTGACCTCGGATCAGGTAGGGATACCC
GCTGAACTTAAGCA
>gallowayana_KC732507_Colombia
CGTAGGTGAACCTGCGGAAGGATCATTATCGCG-AGAGGCGTCCG----CGCCTCGGGGG
--CTCCGG---CCCCCC-AC-TTCGC-ACCC-TGTGGCT-ACT-GCA-CTGGTGTTGCTT
TGGCGGCGCGTGG-CCGCC---GGAGGA-CCCGTCA--AACC-TC-TCG-AATC-GATGT
CGTCCGAGTACC-ATCA--TAATCGAA-TAAAAACTTTCAACAACGGATCTCTTGGTTCT
GGCATCGATGAAGAACGCAGCGAAATGCGATAAGTAATGTGAATTGCAGAATTCAGTGAA
TCATCGAATCTTTGAACGCACATTGCGCCCCTTGGCATTCCGAGGGGCATACCTGTTCGA
GCGTCATTGCA-CCCC-TCGAG-CCCTCTTT----GGCTTGGTGTTGAGCTGC---GCGT
--CCCTC----GGGACGGGCTCGAACGGCAGTGGC-GGTCCGGCGTGCGGGCAAGTGCAG
T-ACG-CATAAAGCATT-C-GCTTG-AACGGCGCG--CCCGGGTCCGGCCAGAC--AA-C
AGCCTCCCC---------GCAA--TCAACCCGTTTGACCTCGGATCAGGTAGGGATACCC
GCTGAACTTAAGCA
>phyllidiokunthii_KC732593_Colombia
CGTAGGTGAACCTGCGGAAGGATCATTATCGCG-AGAGGCGCCCG----CGCCTCGGGGG
--CTCCGG---CCCCGC-AC-CTCGC-ACCC-TGTGGCT-ACT-GCA-CCGGTGTTGCTT
TGGCGGCGCGTGG-CCGCC---GGAGAA-CCCGTCA--AACC-TC-CCG-AATC-GATGT
TGTCCGAGTACC-ATCG--TAATCGAA-TAAAAACTTTCAACAACGGATCTCTTGGTTCT
GGCATCGATGAAGAACGCAGCGAAATGCGATAAGTAATGTGAATTGCAGAATTCAGTGAA
TCATCGAATCTTTGAACGCACATTGCGCCCCTTGGCATTCCGAGGGGCATACCTGTTCGA
GCGTCATTGCA-CCCC-TCGAG-CCGTCTCC----GGCTTGGTGTTGAGCCGC---GCGT
--CCCTC----GGGACGGGCTTGAACGGCAGTGGC-GGTCCGGCGTGCGGGCAAGTGCAG
T-ACG-CATAAAGCATT-C-GCTTG-AACGGCGCG--CCCGGGTCCGGCCAGAC--AA-C
AGCCTCCCC---------GCAA--TCAAACCGTTTGACCTCGGATCAGGCAGGGATACCC
GCTGAACTTAAGCA
>phyllidiokunthii_KC732684_Colombia
CGTAGGTGAACCTGCGGAAGGATCATTATCGCG-AGAGGCGCCCG----CGCCTCGGGGG
--CTCCGG---CCCCGC-AC-CTCGC-ACCC-TGTGGCT-ACT-GCA-CCGGTGTTGCTT
TGGCGGCGCGTGG-CCGCC---GGAGAA-CCCGTCA--AACC-TC-CCG-AATC-GATGT
TGTCCGAGTACC-ATCG--TAATCGAA-TAAAAACTTTCAACAACGGATCTCTTGGTTCT
GGCATCGATGAAGAACGCAGCGAAATGCGATAAGTAATGTGAATTGCAGAATTCAGTGAA
TCATCGAATCTTTGAACGCACATTGCGCCCCTTGGCATTCCGAGGGGCATACCTGTTCGA
GCGTCATTGCA-CCCC-TCGAG-CCGTCTCC----GGCTTGGTGTTGAGCCGC---GCGT
--CCCTC----GGGACGGGCTTGAACGGCAGTGGC-GGTCCGGCGTGCGGGCAAGTGCAG
T-ACG-CATAAAGCATT-C-GCTTG-AACGGCGCG--CCCGGGTCCGGCCAGAC--AA-C
AGCCTCCCC---------GCAA--TCAAACCGTTTGACCTCGGATCAGGCAGGGATACCC
GCTGAACTTAAGCA
>phyllidiokunthii_KC732748_Colombia
-----GTGAACCTGCGGAAGGATCATTATCGCG-AGAGGCGCCCG----CGCCTCGGGGG
--CTCCGG---CCCCGC-AC-CTCGC-ACCC-TGTGGCT-ACT-GCA-CCGGTGTTGCTT
TGGCGGCGCGTGG-CCGCC---GGAGAA-CCCGTCA--AACC-TC-CCG-AATC-GATGT
TGTCCGAGTACC-ATCG--TAATCGAA-TAAAAACTTTCAACAACGGATCTCTTGGTTCT
GGCATCGATGAAGAACGCAGCGAAATGCGATAAGTAATGTGAATTGCAGAATTCAGTGAA
TCATCGAATCTTTGAACGCACATTGCGCCCCTTGGCATTCCGAGGGGCATACCTGTTCGA
GCGTCATTGCA-CCCC-TCGAG-CCGTCTCC----GGCTTGGTGTTGAGCCGC---GCGT
--CCCTC----GGGACGGGCTTGAACGGCAGTGGC-GGTCCGGCGTGCGGGCAAGTGCAG
T-ACG-CATAAAGCATT-C-GCTTG-AACGGCGCG--CCCGGGTCCGGCCAGAC--AA-C
AGCCTCCCC---------GCAA--TCAAACCGTTTGACCTCGGATCAGGTAGGGATACCC
GCTGAACT-AAGCA
>peltigerella_MT132627_Colombia
CGTAGGTGAACCTGCGGAAGGATCATTACCGCG-AGAGGCGTCCG----CGCCTTGGGGG
--CTTCGG---CCCCGC-AC-TTCGC-ACCC-TGTGGCT-ACC-GCA-CCGGCGTTGCTT
TGGCGGCGCGTGG-CCGCC---GGAGGA-CCCGTCA--AACC-TC-CCG-AATC-AATGT
CGTCCGAGTACT-ATCG--TAATCAAA-TAAAAACTTTCAACAACGGATCTCTTGGTTCT
GGCATCGATGAAGAACGCAGCGAAATGCGATAAGTAATGTGAATTGCAGAATTCAGTGAA
TCATCGAATCTTTGAACGCACATTGCGCCCCTTGGCATTCCGAGGGGCATACCTGTTCGA
GCGTCATTACA-CCCC-TCGAG-CCTTCTCC----GGCTTGGTGTTGAGCCGC---GCGT
-CCCCTC----GGGACGGGCTCGAACGGCAGTGGC-GGTCCGGCGTGCGGACAAGTGCAG
T-ACG-CATAAACCATT-C-GCTTG-AACGGCGCG--CCCGGGTCCGGCCAGAC--AA-C
AGCCTCCCC---------GCAA--TCAAACCGTTTGACCTCGGATCAGGTAGGGATACCC
GCTGAACTTAAGCA
>peltigerella_MT132629_Colombia
CGTAGGTGAACCTGCGGAAGGATCATTACCGCG-AGAGGCGTCCG----CGCCTCGGGGG
--CTTCGG---CCCCGC-AC-TTCGC-ACCC-TGTGGCT-ACC-GCA-CCGGCGTTGCTT
TGGCGGCGCGTGG-CCGCC---GGAGGA-CCCGTCA--AACC-TC-CCG-AATC-AATGT
CGTCCGAGTACT-ATCG--TAATCAAA-TAAAAACTTTCAACAACGGATCTCTTGGTTCT
GGCATCGATGAAGAACGCAGCGAAATGCGATAAGTAATGTGAATTGCAGAATTCAGTGAA
TCATCGAATCTTTGAACGCACATTGCGCCCCTTGGCATTCCGAGGGGCATACCTGTTCGA
GCGTCATTGCA-CCCC-TCGAG-CCTTCTCC----GGCTTGGTGTTGAGCCGC---GCGT
--CCCTC----GGGACGGGCTCGAACGGCAGTGGC-GGTCCGGCGTGCGGACAAGTGCAG
T-ACG-CATAAACCATT-C-GCTTG-AACGGCGCG--CCCGGGTCCGGCCAGAC--AA-C
AGCCTCCCC---------GCAA--TCAAACCGTTTGACCTCGGATCAGGTAGGGATACCC
GCTGAACTTAAGCA
>peltigerella_MT132763_Colombia
CGTAGGTGAACCTGCGGAAGGATCATTACCGCG-AGAGGCGTCCG----CGCCTCGGGGG
--CTTCGG---CCCCGC-AC-TTCGC-ACCC-TGTGGCT-ACC-GCA-CCGGCGTTGCTT
TGGCGGCGCGTGG-CCGCC---GGAGGA-CCCGTCA--AACC-TC-CCG-AATC-AATGT
CGTCCGAGTACT-ATCG--TAATCAAA-TAAAAACTTTCAACAACGGATCTCTTGGTTCT
GGCATCGATGAAGAACGCAGCGAAATGCGATAAGTAATGTGAATTGCAGAATTCAGTGAA
TCATCGAATCTTTGAACGCACATTGCGCCCCTTGGCATTCCGAGGGGCATACCTGTTCGA
GCGTCATTGCA-CCCC-TCGAG-CCTTCTCC----GGCTTGGTGTTGAGCCGC---GCGT
--CCCTC----GGGACGGGCTCGAACGGCAGTGGC-GGTCCGGCGTGCGGACAAGTGCAG
T-ACG-CATAAACCATT-C-GCTTG-AACGGCGCG--CCCGGGTCCGGCCAGAC--AA-C
AGCCTCCCC---------GCAA--TCAAACCGTTTGACCTCGGATCAGGTAGGGATACCC
GCTGAACTTAAGCA
>bicellulata_14859_Bolivia
-------------------------------CG-AGAGGCGTCCG----CGCCTCGGGGG
--CTTCGG---CCCCGC-AC-TTCGC-ACCC-TGTGGCT-ACC-GCA-CCGGTGTTGCTT
TGGCGGCGCATGG-CCGCC---GGAGGA-CCCGTCA--AACC-TC-TGG-AATC-GATGT
CGTCCGAGTACT-ATCG--TAATCAAA-TAAAAACTTTCAACAACGGATCTCTTGGTTCT
GGCATCGATGAAGAACGCAGCGAAATGCGATAAGTAATGTGAATTGCAGAATTCAGTGAA
TCATCGAATCTTTGAACGCACATTGCGCCCCTTGGCATTCCGAGGGGCATACCTGTTCGA
GCGTCATTGCA-CCCC-TCAAG-CCTTCTCC----GGCTTGGTGTTGAGCTGC---GCGT
--CCCTC----GGGACGGGCTCGAACGGCAGTGGC-GGTCCGGCGTGCGGACAAGTGCAG
T-ACG-CATAAACCATT-C-GCTTG-AACGGCGCG--CCCGGGTCCGGCCAGAC--AA-C
AGCCTCCCC---------GCAA--TCAAACCGTTTGACCTCGGATCAGGTAGGGATACCC
GCTGAACTTAAGCA
>bicellulata_14863_Bolivia
------------------------------------------------------------
------------CCCGC-ACTTTCGC-ACCC-TGTGGCT-ACC-GCA-CCGGTGTTGCTT
TGGCGGCGCATGG-CCGCC---GGAGGA-CCCGTCA--AACC-TC-TGG-AATC-GATGT
CGTCCGAGTACT-ATCG--TAATCAAA-TAAAAACTTTCAACAACGGATCTCTTGGTTCT
GGCATCGATGAAGAACGCAGCGAAATGCGATAAGTAATGTGAATTGCAGAATTCAGTGAA
TCATCGAATCTTTGAACGCACATTGCGCCCCTTGGCATTCCGAGGGGCATACCTGTTCGA
GCGTCATTGCA-CCCC-TCAAG-CCTTCTCC----GGCTTGGTGTTGAGCTGC---GCGT
--CCCTC----GGGACGGGCTCGAACGGCAGTGGC-GGTCCGGCGTGCGGACAAGTGCAG
T-ACG-CATAAACCATT-C-GCTTG-AACGGCGCG--CCCGGGTCCGGCCAGAC--AA-C
AGCCTCCCC---------GCAA--TCAAACCGTTTGACCTCGGATCAGGTAGGGATACCC
GCTGAACTTAAGCA
>pseudoimpressula_14750_Bolivia
GGTAGGTGAACCTGCGGAAGGATCATTACCGCG-AGAGGCGTCCG----CGCCTCGGGGG
--CTTCGG---CCCCGC-AC-TTCGC-ACCC-TGTGGCT-ACC-GCA-TCGGTGTTGCTT
TGGCGGCGCATGG-CCGCC---GGAGGA-CCCGTCA--AACC-TC-CTG-AATT-GATGT
CGTCCGAGTACT-ATCG--TAATCAAA-TAAAAACTTTCAACAACGGATCTCTTGGTTCT
GGCATCGATGAAGAACGCAGCGAAATGCGATAAGTAATGTGAATTGCAGAATTCAGTGAA
TCATCGAATCTTTGAACGCACATTGCGCCCCTTGGCATTCCGAGGGGCATACCTGTTCGA
GCGTCATTGCA-CCCC-TCAAG-CTTTCTCC----GGCTTGGTGTTGAGCTGC---GCGT
--CCCTC----GGGACGGGCTCGAACGGCAGTGGC-GGTCCGGCGTGCGGACAAGTGCAG
T-ACG-CATAAACCATT-C-GCTTG-AACGGCGCG--CCCGGGTCCGG------------
------------------------------------------------------------
--------------
>pseudoimpressula_14752_Bolivia
CGTAGGTGAACCTGCGGAAGGATCATTACCGCG-AGAGGCGTCCG----CGCCTCGGGGG
--CTTCGG---CCCCGC-AC-TTCGC-ACCC-TGTGGCT-ACC-GCA-CCGGTGTTGCTT
TGGCGGCGCATGG-CCGCC---GGAGGA-CCCGTCA--AACC-TC-CTG-AATT-GATGT
CGTCCGAGTACT-ATCG--TAATCAAA-TAAAAACTTTCAACAACGGATCTCTTGGTTCT
GGCATCGATGAAGAACGCAGCGAAATGCGATAAGTAATGTGAATTGCAGAATTCAGTGAA
TCATCGAATCTTTGAACGCACATTGCGCCCCTTGGCATTCCGAGGGGCATACCTGTTCGA
GCGTCATTGCA-CCCC-TCAAG-CTTTCTCC----GGCTTGGTGTTGAGCTGC---GCGT
--CCCTC----GGGACGGGCTCGAACGGCAGTGGC-GGTCCGGCGTGCGGACAAGTGCAG
T-ACG-CATAAACCATT-T-GCTTG-AACGGCGCG--CCCGGGTCCGGCCAGAC--AA-C
AGC---------------------------------------------------------
--------------
>sylvatica_KT281730_Devon
CGTAGGTGAACCTGCGGAAGGATCATTACCGCG-AGAGGCGTCCG----CGCCTCGGGGG
--CTTCGG---CCCCGC-AC-TTCGC-ACCC-TGTGGCT-ACC-GCA-CCGGTGTTGCTT
TGGCGGCGCATGG-CCGCC---GGAGGA-CCCGTCA--AACC-TC-CCG-AATC-GATGT
CGTCCGAGTACT-ATCG--TAATCAAA-TAAAAACTTTCAACAACGGATCTCTTGGTTCT
GGCATCGATGAAGAACGCAGCGAAATGCGATAAGTAATGTGAATTGCAGAATTCAGTGAA
TCATCGAATCTTTGAACGCACATTGCGCCCCTTGGCATTCCGAGGGGCATACCTGTTCGA
GCGTCATTGCA-CCCC-TCGAG-CCTTCTCC----GGCTTGGTGTTGAGCTGC---GCGT
--CCCTC----GGGACGGGCTCGAACGGCAGTGGC-GGTCCGGCGTGCGGGCAAGTGCAG
T-ACG-CATAAACCATT-C-GCTTG-AACGGCGCG--CCCGGGTCCGGCCAGAC--AA-C
AGCCTCCCC---------GCAA--TCAAACCGTTTGACCTCGGATCAGGTAGGGATACCC
GCTGAACTTAAGCA
>sylvatica_KT281726_France
CGTAGGTGAACCTGCGGAAGGATCATTACCGCG-AGAGGCGTCCG----CGCCTCGGGGG
--CTTCGG---CCCCGC-AC-TTCGC-ACCC-TGTGGCT-ACC-GCA-CCGGTGTTGCTT
TGGCGGCGCATGG-CCGCC---GGAGGA-CCCGTCA--AACC-TC-CCG-AATC-GATGT
CGTCCGAGTACT-ATCG--TAATCAAA-TAAAAACTTTCAACAACGGATCTCTTGGTTCT
GGCATCGATGAAGAACGCAGCGAAATGCGATAAGTAATGTGAATTGCAGAATTCAGTGAA
TCATCGAATCTTTGAACGCACATTGCGCCCCTTGGCATTCCGAGGGGCATACCTGTTCGA
GCGTCATTGCA-CCCC-TCGAG-CCTTCTCC----GGCTTGGTGTTGAGCTGC---GCGT
--CCCTC----GGGACGGGCTCGAACGGCAGTGGC-GGTCCGGCGTGCGGGCAAGTGCAG
T-ACG-CATAAACCATT-C-GCTTG-AACGGCGCG--CCCGGGTCCGGCCAGAC--AA-C
AGCCTCCCC---------GCAA--TCAAACCGTTTGACCTCGGATCAGGTAGGGATACCC
GCTGAACTTA----
>sylvatica_KC732581_Colombia
CGTAGGTGAACCTGCGGAAGGATCATTACCGCG-AGAGGCGTCCG----CGCCTCGGGGG
--CTTCGG---CCCCGC-AC-TTCGC-ACCC-TGTGGCT-ACC-GCA-CCGGTGTTGCTT
TGGCGGCGCATGG-CCGCC---GGAGGA-CCCGTCA--AACC-TC-CCG-AATC-GATGT
CGTCCGAGTACT-ATCG--TAATCAAA-TAAAAACTTTCAACAACGGATCTCTTGGTTCT
GGCATCGATGAAGAACGCAGCGAAATGCGATAAGTAATGTGAATTGCAGAATTCAGTGAA
TCATCGAATCTTTGAACGCACATTGCGCCCCTTGGCATTCCGAGGGGCATACCTGTTCGA
GCGTCATTGCA-CCCC-TCGAG-CCTTCTCC----GGCTTGGTGTTGAGCTGC---GCGT
--CCCTC----GGGACGGGCTCGAACGGCAGTGGC-GGTCCGGCGTGCGGGCAAGTGCAG
T-ACG-CATAAACCATT-C-GCTTG-AACGGCGCG--CCCGGGTCCGGCCAGAC--AA-C
AGCCTCCCC---------GCAA--TCAAACCGTTTGACCTCGGATCAGGT----------
--------------
>hirta_KC732513_Colombia
-----------------AAGGATCATTACCGAG-AGAGGCGTTG-----CGCCTCGGGGG
--CCTCGG---CCCCTG-TC-GTCAC-ACCC-CGTGGAT-ACC-GACCGATCCGTTGCTT
TGGCGGCGCGTCG-CCGCC---GGAGAA-CCCTTCA---ACC-CG-TCC-AATC-GATGT
CGTCCGAGTCCC-ATCG---AATTCAA-TGAAAACTTTCAACAACGGATCTCTTGGTTCT
GGCATCGATGAAGAACGCAGCGAAATGCGATAAGTAATGTGAATTGCAGAATTCAGTGAA
TCATCGAATCTTTGAACGCACATTGCGCCCCTTGGCATTCCGAGGGGCATACCTGTTCGA
GCGTCATTGCA-CCCC-TCAAG-CCT---------GGCTTGGTGTTGAGCCGC---GCGT
-CCCGTC----GGGACGGGCTCGAACGGCAGTGGC-GGTCCGGCGCGCCCTCCAGTGCAG
T-AGTACAT-CACCGTT-C-GCTGGAGACGGCGCG-GCCCGGGTCCGGCCAGACC-AA--
-CCCCCC-----------GCAA--CCGTACCGTTTGACCTCGGATCAGGTAGGGATA---
--------------
>hirta_KC732563_Colombia
CGTAGGTGAACCTGCGGAAGGATCATTACCGAG-AGAGGCGTTG-----CGCCTCGGGGG
--CCTCGG---CCCCTG-TC-GTCAC-ACCC-CGTGGAT-ACC-GACCGATCCGTTGCTT
TGGCGGCGCGTCG-CCGCC---GGAGAA-CCCTTCA---ACC-CG-TCC-AATC-GATGT
CGTCCGAGTCCC-ATCG---AATTCAA-TGAAAACTTTCAACAACGGATCTCTTGGTTCT
GGCATCGATGAAGAACGCAGCGAAATGCGATAAGTAATGTGAATTGCAGAATTCAGTGAA
TCATCGAATCTTTGAACGCACATTGCGCCCCTTGGCATTCCGAGGGGCATACCTGTTCGA
GCGTCATTGCA-CCCC-TCAAG-CCT---------GGCTTGGTGTTGAGCCGC---GCGT
-CCCGTC----GGGACGGGCTCGAACGGCAGTGGC-GGTCCGGCGCGCCCTCCAGTGCAG
T-AGTACAT-CACCGTT-C-GCTGGAGACGGCGCG-GCCCGGGTCCGGCCAGACC-AA--
-CCCCCC-----------GCAA--CCGTACCGTTTGACCTCGGATCAGGTAGGGATACCC
GCTGAACTTAAGCA
>hirta_KC732529_Colombia
CGTAGGTGAACCTGCGGAAGGATCATTACCGAG-AGAGGCGTTG-----CGCCTCGGGGG
--CCTCGG---CCCCTG-TC-GTCAC-ACCC-CGTGGAT-ACC-GACCGATCCGTTGCTT
TGGCGGCGCGTCG-CCGCC---GGAGAA-CCCTTCA---ACC-CG-TCC-AATC-GATGT
CGTCCGAGTCCC-ATCG---AATTCAA-TGAAAACTTTCAACAACGGATCTCTTGGTTCT
GGCATCGATGAAGAACGCAGCGAAATGCGATAAGTAATGTGAATTGCAGAATTCAGTGAA
TCATCGAATCTTTGAACGCACATTGCGCCCCTTGGCATTCCGAGGGGCATACCTGTTCGA
GCGTCATTGCA-CCCC-TCAAG-CCT---------GGCTTGGTGTTGAGCCGC---GCGT
-CCCGTC----GGGACGGGCTCGAACGGCAGTGGC-GGTCCGGCGCGCCCTCCAGTGCAG
T-AGTACAT-CACCGTT-C-GCTGGAGACGGCGCG-GCCCGGGTCCGGCCAGACC-AA--
-CCCCCC-----------GCAA--CCGTACCGTTTGACCTCGGATCAGGTAGGGATACCC
GCTGAACTTAAGCA
>minutula_KC732583_Colombia
CGTAGGTGAACCTGCGGAAGGATCATTACCGAG-AGAGGCGTTG-----CGCCTCGGGGG
--CCTCGG---CCCCTG-TC-GTCAC-ACCC-CGTGGAT-ACC-GACCGATCCGTTGCTT
TGGCGGCGCGTCG-CCGCC---GGAGAA-CCCTTCA---ACC-CG-TCC-AATC-GATGT
CGTCCGAGTCCC-ATCG---AATTCAA-TTAAAACTTTCAACAACGGATCTCTTGGTTCT
GGCATCGATGAAGAACGCAGCGAAATGCGATAAGTAATGTGAATTGCAGAATTCAGTGAA
TCATCGAATCTTTGAACGCACATTGCGCCCCTTGGCATTCCGAGGGGCATACCTGTTCGA
GCGTCATTGCA-CCCC-TCAAG-CCT---------GGCTTGGTGTTGAGCCGC---GCGT
-CCCGTC----GGGACGGGCTCGAACGGCAGTGGC-GGTCCGGCGCGCCCTCCAGTGCAG
T-A---CAT-CACCGTT-C-GCTGGAGACGGCGCG-GCCCGGGTCCGGCCAGACC-AA--
-CCCCCC-----------GCAA--CCGTACCGTTTGACCTCGGATCAGGTA---------
--------------
>minutula_KC732719_Colombia
CGTAGGTGAACCTGCGGAAGGATCATTACCGAG-AGAGGCGTTG-----CGCCTCGGGGG
--CCTCGG---CCCCTG-TC-GTCAC-ACCC-CGTGGAT-ACC-GACCGATCCGTTGCTT
TGGCGGCGCGTCG-CCGCC---GGAGAA-CCCTTCA---ACC-CG-TCC-AATC-GATGT
CGTCCGAGTCCC-ATCG---AATTCAA-TTAAAACTTTCAACAACGGATCTCTTGGTTCT
GGCATCGATGAAGAACGCAGCGAAATGCGATAAGTAATGTGAATTGCAGAATTCAGTGAA
TCATCGAATCTTTGAACGCACATTGCGCCCCTTGGCATTCCGAGGGGCATACCTGTTCGA
GCGTCATTGCA-CCCC-TCAAG-CCT---------GGCTTGGTGTTGAGCCGC---GCGT
-CCCGTC----GGGACGGGCTCGAACGGCAGTGGC-GGTCCGGCGCGCCCTCCAGTGCAG
T-A---CAT-CACCGTT-C-GCTGGAGACGGCGCG-GCCCGGGTCCGGCCAGACC-AA--
-CCCCCC-----------GCAA--CCGTACCGTTTGACCTCGGATCAGGTAGGGATACCC
GCTGAACTTAAGCA
>minutula_KC732511_Colombia
CGTAGGTGAACCTGCGGAAGGATCATTACCGAG-AGAGGCGTTG-----CGCCTCGGGGG
--CCTCGG---CCCCTG-TC-GTCAC-ACCC-CGTGGAT-ACC-GACCGATCCGTTGCTT
TGGCGGCGCGTCG-CCGCC---GGAGAA-CCCTTCA---ACC-CG-TCC-AATC-GATGT
CGTCCGAGTCCC-ATCG---AATTCAA-TTAAAACTTTCAACAACGGATCTCTTGGTTCT
GGCATCGATGAAGAACGCAGCGAAATGCGATAAGTAATGTGAATTGCAGAATTCAGTGAA
TCATCGAATCTTTGAACGCACATTGCGCCCCTTGGCATTCCGAGGGGCATACCTGTTCGA
GCGTCATTGCA-CCCC-TCAAG-CCT---------GGCTTGGTGTTGAGCCGC---GCGT
-CCCGTC----GGGACGGGCTCGAACGGCAGTGGC-GGTCCGGCGCGCCCTCCAGTGCAG
T-A---CAT-CACCGTT-C-GCTGGAGACGGCGCG-GCCCGGGTCCGGCCAGACC-AA--
-CCCCCC-----------GCAA--CCGTACCGTTTGACCTCGGATCAGGTAGGGATACCC
GCTGAACTTAAGCA
>arbuscula_KC732741_Colombia
CGTAGGTGAACCTGCGGAAGGATCATTACCGAG-AGAGGCGTCG-----CGCCTCGGGGG
--CCTCGGC--CCCCTG-TC-GTCCC-ACCC-CGTGGAT-ACC-GATCAATCCGTTGCTT
TGGCGGCGCGTCG-CCGCC---GGAGAA-CCCCTCA---ACC-CG-CCC-CATC-GGTGT
CGTCCGAGTCCC-ATCG---AATTCAA-TGAAAACTTTCAACAACGGATCTCTTGGTTCT
GGCATCGATGAAGAACGCAGCGAAATGCGATAAGTAATGTGAATTGCAGAATTCAGTGAA
TCATCGAATCTTTGAACGCACATTGCGCCCCTTGGCATTCCGAGGGGCATACCTGTTCGA
GCGTCATTGCA-CCCC-TCAAG-CCT---------GGCTTGGTGTTGAGCCCC---GCGT
CCCCGTC----GGGACGGGCTCGAACGGCAGTGGC-GGTCCGGCGCGCCCTCCAGTGCAG
TAA---CAT-CATCGTT-C-GCTGGAGACGGCGCC-GCCCGGGTCCGGCCAGACC-AA--
-CCCCCCC----------GCAA--CCGTACCGTTTGACCTCGGATCAGGTA---------
--------------
>arbuscula_KC732504_Colombia
CGTAGGTGAACCTGCGGAAGGATCATTACCGAG-AGAGGCGTCG-----CGCCTCGGGGG
--CCTCGG---CCCCTG-TC-GTCCC-ACCC-CGTGGAT-ACCCGATCAATCCGTTGCTT
TGGCGGCGCGTCG-CCGCC---GGAGAA-CCCCTCA---ACC-CG-CCC-CATC-GGTGT
CGTCCGAGTCCC-ATCG---AATTCAA-TGAAAACTTTCAACAACGGATCTCTTGGTTCT
GGCATCGATGAAGAACGCAGCGAAATGCGATAAGTAATGTGAATTGCAGAATTCAGTGAA
TCATCGAATCTTTGAACGCACATTGCGCCCCTTGGCATTCCGAGGGGCATACCTGTTCGA
GCGTCATTGCA-CCCC-TCAAG-CCT---------GGCTTGGTGTTGAGCCCC---GCGT
CCCCGTC----GGGACGGGCTCGAACGGCAGTGGC-GGTCCGGCGCGCCCTCCAGTGCAG
T-A---CAT-CATCGTT-C-GCTGGAGACGGCGCC-GCCCGGGTCCGGCCAGACC-AA--
-CCCCCCC----------GCAA--CCGTACCGTTTGACCTCGGATCAGGTAGGGATACCC
GCTGAACTTAAGCA
>arbuscula_KC732502_Colombia
CGTAGGTGAACCTGCGGAAGGATCATTACCGAG-AGAGGCGTCG-----CGCCTCGGGGG
--CCTCGG---CCCCTG-TC-GTCCC-ACCC-CGTGGAT-ACCCGATCAATCCGTTGCTT
TGGCGGCGCGTCG-CCGCC---GGAGAA-CCCCTCA---ACC-CG-CCC-CATC-GGTGT
CGTCCGAGTCCC-ATCG---AATTCAA-TGAAAACTTTCAACAACGGATCTCTTGGTTCT
GGCATCGATGAAGAACGCAGCGAAATGCGATAAGTAATGTGAATTGCAGAATTCAGTGAA
TCATCGAATCTTTGAACGCACATTGCGCCCCTTGGCATTCCGAGGGGCATACCTGTTCGA
GCGTCATTGCA-CCCC-TCAAG-CCT---------GGCTTGGTGTTGAGCCCC---GCGT
CCCCGTC----GGGACGGGCTCGAACGGCAGTGGC-GGTCCGGCGCGCCCTCCAGTGCAG
T-A---CAT-CATCGTT-C-GCTGGAGACGGCGCC-GCCCGGGTCCGGCCAGACC-AA--
-CCCCCCC----------GCAA--CCGTACCGTTTGACCTCGGATCAGGTAGGGATACCC
GCTGAACTTAAGCA
>gyalocarpa_KC732577_Colombia
CGTAGGTGAACCTGCGGAAGGATCATTACCGAG-AGAGGCGTTG-----CGCCTCGGGGG
--CCTCGG---CCCCCG-TC-GTCAC-ACCC-CGTGGAT-ACC-GATCAATCCGTTGCTT
TGGCGGCGCGTCG-CCGCC---GGAGAA-CCCCTCA---ACC-CG-TCC-AATC-GATGT
CGTCCGAGCTCC-ATCG---AATTCAG-TTAAAACTTTCAACAACGGATCTCTTGGTTCT
GGCATCGATGAAGAACGCAGCGAAATGCGATAAGTAATGTGAATTGCAGAATTCAGTGAA
TCATCGAATCTTTGAACGCACATTGCGCCCCTTGGCATTCCGAGGGGCATACCTGTCCGA
GCGTCATTGCA-CCCC-TCAAG-CCT---------GGCTTGGTGTTGAGCCGC---GCGT
-CCCGCC----GGGACGGGCTCGAACGGCAGTGGC-GGCCCGGCGCGCCCTCCAGTGCAG
T-A---CAT-CACCGTT-C-GCTGGAGACGACGCG-GCCCGGGTCCGGCCAGACC-AA--
-CCCCCC-----------GCGA--CCGTACCGTTTGACCTCGGATCAGGTAGGGATACCC
GCTGAACTTAAGCA
>gyalocarpa_KC732594_Colombia
CGTAGGTGAACCTGCGGAAGGATCATTACCGAG-AGAGGCGTTG-----CGCCTCGGGGG
--CCTCGG---CCCCCG-TC-GTCAC-ACCC-CGTGGAT-ACC-GATCAATCCGTTGCTT
TGGCGGCGCGTCG-CCGCC---GGAGAA-CCCCTCA---ACC-CG-TCC-AATC-GATGT
CGTCCGAGCTCC-ATCG---AATTCAG-TTAAAACTTTCAACAACGGATCTCTTGGTTCT
GGCATCGATGAAGAACGCAGCGAAATGCGATAAGTAATGTGAATTGCAGAATTCAGTGAA
TCATCGAATCTTTGAACGCACATTGCGCCCCTTGGCATTCCGAGGGGCATACCTGTCCGA
GCGTCATTGCA-CCCC-TCAAG-CCT---------GGCTTGGTGTTGAGCCGC---GCGT
-CCCGCC----GGGACGGGCTCGAACGGCAGTGGC-GGCCCGGCGCGCCCTCCAGTGCAG
T-A---CAT-CACCGTT-C-GCTGGAGACGACGCG-GCCCGGGTCCGGCCAGACC-AA--
-CCCCCC-----------GCGA--CCGTACCGTTTGACCTCGGATCAGGTAGGGATACCC
GCTGAACTTAAGCA
>gyalocarpa_KC732455_Colombia
-----GTGAACCTGCGGAAGGATCATTACCGAG-AGAGGCGTTG-----CGCCTCGGGGG
--CCTCGG---CCCCCG-TC-GTCAC-ACCC-CGTGGAT-ACC-GATCAATCCGTTGCTT
TGGCGGCGCGTCG-CCGCC---GGAGAA-CCCCTCA---ACC-CG-TCC-AATC-GATGT
CGTCCGAGCTCC-ATCG---AATTCAG-TTAAAACTTTCAACAACGGATCTCTTGGTTCT
GGCATCGATGAAGAACGCAGCGAAATGCGATAAGTAATGTGAATTGCAGAATTCAGTGAA
TCATCGAATCTTTGAACGCACATTGCGCCCCTTGGCATTCCGAGGGGCATACCTGTCCGA
GCGTCATTGCA-CCCC-TCAAG-CCT---------GGCTTGGTGTTGAGCCGC---GCGT
-CCCGCC----GGGACGGGCTCGAACGGCAGTGGC-GGCCCGGCGCGCCCTCCAGTGCAG
T-A---CAT-CACCGTT-C-GCTGGAGACGACGCG-GCCCGGGTCCGGCCAGACC-AA--
-CCCCCC-----------GCGA--CCGTACCGTTTGACCTCGGATCAGGTAGGGATACCC
GCTGAACTTAAGCA
>ciliata_KT281712_Canary-Islands
CGTAGGTGAACCTGCGGAAGGATCATTACCGAG-AGAGGCGTTG-----CGCCTCGGGAG
--CCTCGG---CTCCTG-TC-GTCAC-ACCC-CGTGGAG-ACC-GATCGTTCCGTTGCTT
TGGCGGCGCACCG-CCGCC---GGAGAA-CCCCCCA--AACC-CG-TCC-AACC-GATGT
CGTCCGAGTCCC-ATTG---AATCCAA-TCAAAACTTTCAACAACGGATCTCTTGGTTCT
GGCATCGATGAAGAACGCAGCGAAATGCGATAAGTAATGTGAATTGCAGAATTCAGTGAA
TCATCGAATCTTTGAACGCACATTGCGCCCCTTGGCAATCCGAGGGGCATACCTGTTCGA
GCGTCATCGCAACCTC-TCAAG-CCTTCCCT----GGCTTGGTGTTGAGCCGC---GCGT
-CTCACC----GGGACGGGCTCGAACGGCAGTGGC-GGTCCGGCGCGCCTTCAAGTGCAG
T-A---CATCCGTCGTT-C-GCTTGAGACGGCGCC-GCCTGGGTCCGGCCAGATC-AA--
-CCCTC------------GCCA--TC--ACCGTTTGACCTCG------------------
--------------
>ciliata_KT281713_La-Palma
CGTAGGTGAACCTGCGGAAGGATCATTACCGAG-AGAGGCGTTG-----CGCCTCGGGAG
--CCTCGG---CTCCTG-TC-GTCAC-ACCC-CGTGGAG-ACC-GATCGTTCCGTTGCTT
TGGCGGCGCACCG-CCGCC---GGAGAA-CCCCCCA--AACC-CG-TCC-AACC-GATGT
CGTCCGAGTCCC-ATTG---AATCCAA-TCAAAACTTTCAACAACGGATCTCTTGGTTCT
GGCATCGATGAAGAACGCAGCGAAATGCGATAAGTAATGTGAATTGCAGAATTCAGTGAA
TCATCGAATCTTTGAACGCACATTGCGCCCCTTGGCAATCCGAGGGGCATACCTGTCCGA
GCGTCATCGCAACCTC-TCAAG-CCTTCCCT----GGCTTGGTGTTGAGCCGC---GCGT
-CTCACC----GGGACGGGCTCGAACGGCAGTGGC-GGTCCGGCGCGCCTTCAAGTGCAG
T-A---CATCCGTCGTT-C-GCTTGAGACGGCGCC-GCCTGGGTCCGGCCAGATC-AA--
-CCCTC------------GCCTA-TCGTACCGTTTGACCTCGGATCAGGTAGGAATACCC
GCTGAACTTAAGCA
>ciliata_KT281714_France
CGTAGGTGAACCTGCGGAAGGATCATTACCGAG-AGAGGCGTTG-----CGCCTCGGGAG
--CCTCGG---CTCCTG-TC-GTCAC-ACCC-CGTGGAG-ACC-GATCGTTCCGTTGCTT
TGGCGGCGCATCG-CCGCC---GGAGAA-CCCCCCA--AACC-CG-TCC-AACC-GATGT
CGTCCGAGTCCC-ATTG---AATCCAA-TCAAAACTTTCAACAACGGATCTCTTGGTTCT
GGCATCGATGAAGAACGCAGCGAAATGCGATAAGTAATGTGAATTGCAGAATTCAGTGAA
TCATCGAATCTTTGAACGCACATTGCGCCCCTTGGCAATCCGAGGGGCATACCTGTCCGA
GCGTCATCGCAACCTC-TCAAG-CCTTCCCT----GGCTTGGTGTTGAGCCGC---GCGT
-CTCACC----GGGACGGGCTCGAACGGCAGTGGC-GGTCCGGCGCGCCTTCAAGTGCAG
T-A---CATCCGTCGTT-C-GCTTGAGACGGCGCC-GCCTGGGTCCGGCCAGATC-AA--
-CCCTC------------GCCTA-TCGTACCGTTTGACCTCGGATCAGGTAGGAATACCC
GCTGAACTTA----
>ciliata_MT132672_Hawaii
CGTAGGTGAACCTGCGGAAGGATCATTACCGAG-AGAGGCGTTG-----CGCCTCGGGAG
--CCTCGG---CTCCTG-TC-GTCAC-ACCC-CGTGGAG-ACC-GATCGTTCCGTTGCTT
TGGCGGCGCATCG-CCGCC---GGAGAA-CCCTCCA--AACC-CG-TCC-AACC-GATGT
CGTCCGAGTCCC-ATTG---AATCCAA-TCAAAACTTTCAACAACGGATCTCTTGGTTCT
GGCATCGATGAAGAACGCAGCGAAATGCGATAAGTAATGTGAATTGCAGAATTCAGTGAA
TCATCGAATCTTTGAACGCACATTGCGCCCCTTGGCAATCCGAGGGGCATACCTGTCCGA
GCGTCATCGCAACCTC-TCAAG-CCTTCCCT----GGCTTGGTGTTGAGCCGC---GCGT
-CTCACC----GGGACGGGCTCGAACGGCAGTGGC-GGTCCGGCGCGCCTTCAAGTGCAG
T-A---CATCCGTCGTT-C-GCTTGAGACGGCGCC-GCCTGGGTCCGGCCAGATC-AA--
-CCCTTGT----------GCCA--TCGTACCGTTTGACCTCGGATCAGGTAGGAATACCC
GCTGAACTTAAGCA
>ciliata_MN065833_Puerto-Rico
CGTAGGTGAACCTGCGGAAGGATCATTACCGAG-AGAGGCGTTG-----CGCCTCGGGAG
--CCTCGG---CTCCTG-TC-GTCAC-ACCC-CGTGGAG-ACC-GATCGTTCCGTTGCTT
TGGCGGCGCATCG-CCGCC---GGAGAA-CCCTCCA--AACC-CG-TCC-AACC-GATGT
TGTCCGAGTCCC-ATTG---AATCCAA-TCAAAACTTTCAACAACGGATCTCTTGGTTCT
GGCATCGATGAAGAACGCAGCGAAATGCGATAAGTAATGTGAATTGCAGAATTCAGTGAA
TCATCGAATCTTTGAACGCACATTGCGCCCCTTGGCAATCCGAGGGGCATACCTGTCCGA
GCGTCATCGCAACCTC-TCAAG-CCTTCCCT----GGCTTGGTGTTGAGCCGC---GCGT
-CCCACT----GGGACGGGCTCGAACGGCAGTGGC-GGTCCGGCGCGCCTTCAAGTGCAG
T-A---CATCCGTCGTT-C-GCTTGAGACGGCGCC-GCCTGGGTCCGGCCAGATC-AA--
-CCCTTGT----------GCCA--TCGTACCGTTTGACCTCG------------------
--------------
>ciliata_KT281715_Azores
CGTAGGTGAACCTGCGGAAGGATCATTACCGAG-AGAGGCGTTG-----CGCCTCGGGAG
--CCTCGG---CTCCTG-TC-GTCAC-ACCC-TGTGGAG-ACC-GATCGTTCCGTTGCTT
TGGCGGCGCATCG-CCGCC---GGAGAA-CCCTCCA--AACC-CG-TCC-AACC-GATGT
CGTCCGAGTCCC-ATTG---AATTCAA-TCAAAACTTTCAACAACGGATCTCTTGGTTCT
GGCATCGATGAAGAACGCAGCGAAATGCGATAAGTAATGTGAATTGCAGAATTCAGTGAA
TCATCGAATCTTTGAACGCACATTGCGCCCCTTGGCAATCCGAGGGGCATACCTGTCCGA
GCGTCATCGCAACCTC-TCAAG-TCTTCCCT----GGCTTGGTGTTGAGCCGC---GCGT
-CTCACC----GGGACGGGCTCGAACGGCAGTGGC-GGTCCGGCGCGCCTTCAAGTGCAG
T-A---CATCCGTCGTT-C-GCTTGAGACGGCGCC-GCCTGGGTCCGGCCAGATC-AA--
-CCCTCGT----------GCCA--TCGTATCGTTTGACCTCGGATCAGGTAGGAGTACCC
GCTGAACTTAAG--
>ciliata_KT281716_Ireland
CGTAGGTGAACCTGCGGAAGGATCATTACCGAG-AGAGGCGTTG-----CGCCTCGGGAG
--CCTCGG---CTCCTG-TC-GTCAC-ACCC-CGTGGAG-ACC-GATCGTTCCGTTGCTT
TGGCGGCGCATCG-CCGCC---GGAGAA-CCCTCCA--AACC-CG-TCC-AACC-GATGT
CGTCCGAGTCCC-ATTG---AATTCAA-TCAAAACTTTCAACAACGGATCTCTTGGTTCT
GGCATCGATGAAGAACGCAGCGAAATGCGATAAGTAATGTGAATTGCAGAATACAGTGAA
TCATCGAATCTTTGAACGCACATTGCGCCCCTTGGCAATCCGAGGGGCATACCTGTCCGA
GCGTCATCGCAACCTC-TCAAG-TCTTCCCT----GGCTTGGTGTTGAGCCGC---GCGT
-CTCACC----GGGACGGGCTCGAACGGCAGTGGC-GGTCCGGCGCGCCTTCAAGTGCAG
T-A---CATCCGTCGTT-C-GCTTGAGACGGCGCC-GCCTGGGTCCGGCCAGATC-AA--
-CCCTCGT----------GCCA--TCGTATCGTTTGACCTCGGATCAGGTAGGAGTACCC
GCTGAACTTAAGCA
>ciliata_KT281719_Tenerife
CGTAGGTGAACCTGCGGAAGGATCATTACCGAG-AGAGGCGTTG-----CGCCTCGGGAG
--CCTCGG---CTCCTG-TC-GTCAC-ACCC-CGTGGAG-ACC-GATCGTTCTGTTGCTT
TGGCGGCGCATCG-CCGCC---GGAGAA-CCCTTCA--AACC-CG-TCC-AACC-GATGT
CGTCCGAGTCCC-ATTG---AATCCAA-TCAAAACTTTCAACAACGGATCTCTTGGTTCT
GGCATCGATGAAGAACGCAGCGAAATGCGATAAGTAATGTGAATTGCAGAATTCAGTGAA
TCATCGAATCTTTGAACGCACATTGCGCCCCTTGGCAATCCGAGGGGCATACCTGTCCGA
GCGTCATCGCAACCTT-TCAAG-CCTTCTCT----GGCTTGGTGTTGAGCCGC---GCGT
-CTCACC----GGGACGGGCTCGAACGGCAGTGGC-GGTCCGGCGCGCCTTCAAGTGCAG
T-A---CATCCGTCGTT-C-GCTTGAGACGGCGCC-GCCTGGGTCCGGCCAGATC-AA--
-CTCTCGT----------GCCA--TCGTACCGTTTGACCTCGGATCAGGTAGGAATACCC
GCTGAACTTAAGCA
>ciliata_MT132628_Colombia
CGTAGGTGAACCTGCGGAAGGATCATTACCGAG-AGAGGCGTTG-----CGCCTCGGGAG
--CCTCGG---CTCCTG-TC-GTCAC-ACCC-CGTGGAG-ACC-GATCGTTCTGTTGCTT
TGGCGGCGCATCG-CCGCC---GGAGAA-CCCTTCA--AACC-CG-TCC-AACC-GATGT
CGTCCGAGTCCC-ATTG---AATCCAA-TCAAAACTTTCAACAACGGATCTCTTGGTTCT
GGCATCGATGAAGAACGCAGCGAAATGCGATAAGTAATGTGAATTGCAGAATTCAGTGAA
TCATCGAATCTTTGAACGCACATTGCGCCCCTTGGCAATCCGAGGGGCATACCTGTCCGA
GCGTCATCGCAACCTT-TCAAG-CCTTCTCT----GGCTTGGTGTTGAGCCGC---GCGT
-CTCACC----GGGACGGGCTCGAACGGCAGTGGC-GGTCCGGCGCGCCTTCAAGTGCAG
T-A---CATCCGTCGTT-C-GCTTGAGACGGCGCC-GCCTGGGTCCGGCCAGATC-AA--
-CCCTCGT----------GCCA--TCGTACCGTTTGACCTCGGATCAGGTAG--------
--------------
>ciliata_MT132622_Costa-Rica
CGTAGGTGAACCTGCGGAAGGATCATTACCGAG-AGAGGCGTTG-----CGCCTCGGGGG
--CCTCGG---CTCCTG-TC-GTCAC-ACCC-CGTGGAG-ACC-GATCGTTCCGTTGCTT
TGGCGGCGTATCG-CCGCC---GGAGAA-CCCTTTA--AACC-CG-TCC-AACC-GATGT
CGTCCGAGTCCT-ATTG---AATCCAA-TCAAAACTTTCAACAACGGATCTCTTGGTTCT
GGCATCGATGAAGAACGCAGCGAAATGCGATAAGTAATGTGAATTGCAGAATTCAGTGAA
TCATCGAATCTTTGAACGCACATTGCGCCCCTTGGCAATCCGAGGGGCATACCTGTCCGA
GCGTCATCGCAACCTC-TCAAG-CCTTCCCT----GGCTTGGTGTTGAGCCGC---GCGT
-CTCACC----GGGACGGGCTCGAACGGCAGTGGC-GGTCCGGCGCGCCTTCAAGTGCAG
T-A---CATCCGTCGTT-C-GCTTGAGACGGCGCC-GCCTGGGTCCGGCCAGATC-AA--
-CCCTTGT----------CCCA--TCGTACCGTTTGACCTCGGATCAGGTAGGAATACCC
G-------------
>catharinae_T456-17263_Bolivia
-----GTGA-CCTGCGGA-GGATCATTACCGAG-AGAGGCGCTC-----CGTCTCGGGGG
G-CTCCGG---CCCCCG-TC-TTCTC-ACCC-TGTGGAT-ACCCCCAACCGGTGTTGCTT
TGGCGGCGCGTGG-CCGCC---GGAGAA-CCCGTCA---ACCCTC-GCG--ATC-CGTGT
CGTCCGAGTCCC-ATCG--AAATGG-AATCAAAACTTTCAACAACGGATCTCTTGGTTCT
GGCATCGATGAAGAACGCAGCGAAATGCGATAAGTAATGTGAATTGCAGAATTCAGTGAA
TCATCGAATCTTTGAACGCACATTGCGCCCCTCGGCATTCCGAGGGGCATACCTGTTCGA
GCGTCATTGCAVCCCC-TCGAG-CCTTCCC----GGGCTTGGTGTTGAGCCGC---GCGT
--CCGTC----GGGACGGGCTCGAACGGCAGTGGC-GGTCCGGCGCGCCCTCAAGTGCAG
T-A---CAT-TGTCGTT-C-GCTTG-AGCGGCGCG-GTCCGGGTCCGGCCAGATC-AACC
CCCCCCCCCCC-------------------------------------------------
--------------
>catharinae_115-17263_Bolivia
CGTAGGTGAACCTGCGGAAGGATCATTACCGAG-AGAGGCGCTC-----CGTCTCGGGGG
G-CTCCGG---CCCCCG-TC-TTCTC-ACCC-TGTGGAT-ACCCCCAACCGGTGTTGCTT
TGGCGGCGCGTGG-CCGCC---GGAGAA-CCCGTCA---ACCCTC-GCG--ATC-CGTGT
CGTCCGAGTCCC-ATCG--AAATGG-AATCAAAACTTTCAACAACGGATCTCTTGGTTCT
GGCATCGATGAAGAACGCAGCGAAATGCGATAAGTAATGTGAATTGCAGAATTCAGTGAA
TCATCGAATCTTTGAACGCACATTGCGCCCCTCGGCATTCCGAGGGGCATACCTGTTCGA
GCGTCATTGCA-CCCC-TCGAG-CCTTCCC----GGGCTTGGTGTTGAGCCGC---GCGT
--CCGTC----GGGACGGGCTCGAACGGCAGTGGC-GGTCCGGCGCGCCCTCAAGTGCAG
T-A---CAT-TGTCGTT-C-GCTTG-AGCGGCGCG-GTCCGGGTCCGGCCAGATC-AACC
CCCCCCCCCCC-------GCAA--TCAGACCGTTTGACCTCGGATCAGGTAGGG------
--------------
>fuliginoides_KC732709_Colombia
---AGGTGAACCTGCGGAAGGATCATTACCGAG-AGAGGCGCTC-----CGCCTCGGGGG
--CTTCGG---CCCCTG-TC-TTCTCCACCC-TGTGGAT-ACC-CCAACCGGTGTTGCTT
TGGCGGCGCGTGG-CCGCC---GGAGAA-ACCGTCA---ACCCTC-GCA--ATC-CGTGT
CGTCCGAGTCCC-ATCG--AAATGGAAATCAAAACTTTCAACAACGGATCTCTTGGTTCT
GGCATCGATGAAGAACGCAGCGAAATGCGATAAGTAATGTGAATTGCAGAATTCAGTGAA
TCATCGAATCTTTGAACGCACATTGCGCCCCTTGGCATTCCGAGGGGCATACCTGTTCGA
GCGTCATTGCA-CCCC-TCGAG-CCCCCC-----GGGCTTGGTGTTGAGCCGC---GCGT
--CCGTC----GGGACGGGCTCGAACGGCAGTGGC-GGTCCGGCGCGCCCTCAAGTGCAG
T-A---CAT-CATCGTT-C-GCTTG-AGCGGTGCG-GCCCGGGTCCGGCCAGACC-AA--
-CCCCCCC----------GCAA--TTCAACCGTTTGACCTCGGATCAGGTAGGGA-----
--------------
>fuliginoides_KT281722_Gomera
CGTAGGTGAACCTGCGGAAGGATCATTACCGAG-AGAGGCGCTC-----CGCCTCGGGGG
--CTTCGG---CCCCTG-TC-TTCTCCACCC-TGTGGAT-ACC-CCAACCGGTGTTGCTT
TGGCGGCGCGTGG-CCGCC---GGAGAA-ACCGTCA---ACCCTC-GCA--ATC-CGTGT
CGTCCGAGTCCC-ATCG--AAATGGAAATCAAAACTTTCAACAACGGATCTCTTGGTTCT
GGCATCGATGAAGAACGCAGCGAAATGCGATAAGTAATGTGAATTGCAGAATTCAGTGAA
TCATCGAATCTTTGAACGCACATTGCGCCCCTTGGCATTCCGAGGGGCATACCTGTTCGA
GCGTCATTGCA-CCCC-TCGAG-CCCCCCCCC--GGGCTTGGTGTTGAGCCGC---GCGT
--CCGTC----GGGACGGGCTCGAACGGCAGTGGC-GGTCCGGCGCGCCCTCAAGTGCAG
T-A---CAT-CATCGTT-C-GCTTG-AGCGGTGCG-GCCCGGGTCCGGCCAGACC-AA--
CCCCCCCC----------GCAA--TTCAACCGTTTGACCTCGGATCAGGTAGGGATACCC
GCTGAACTTAAG--
>fuliginoides_AY173388_USA
-----------CTGCGGAAGGATCATTACCGAG-AGAGGCGCTC-----CGCCTCGGGGG
--CTTCGG---CCCCTG-TC-TTCTCCACCC-TGTGGAT-ACC-CCAACCGGTGTTGCTT
TGGCGGCGCGTGG-CCGCC---GGAGAA-ACCGTCA---ACCCTC-GCA--ATC-CGTGT
CGTCCGAGTCCC-ATCG--AAATGGAAATCAAAACTTTCAACAACGGATCTCTTGGTTCT
GGCATCGATGAAGAACGCAGCGAAATGCGATAAGTAATGTGAATTGCAGAATTCAGTGAA
TCATCGAATCTTTGAACGCACATTGCGCCCCTTGGCATTCCGAGGGGCATACCTGTTCGA
GCGTCATTGCA-CCCC-TCGAG-CCCCCCCCC--GGGCTTGGTGTTGAGCCGC---GCGT
--CCGTC----GGGACGGGCTCGAACGGCAGTGGC-GGTCCGGCGCGCCCTCAAGTGCAG
T-A---CAT-CATCGTT-C-GCTTG-AGCGGTGCG-GCCCGGGTCCGGCCAGACC-AA--
CCCCCCCC----------GCAA--TTCAACCG----------------------------
--------------
>fuliginoides_KT281701_France
CGTAGGTGAACCTGCGGAAGGATCATTACCGAG-AGAGGCGCTC-----CGCCTCGGGGG
--CTTCGG---CCCCTG-TC-TTCTCCACCC-TGTGGAT-ACC-CCAACCGGTGTTGCTT
TGGCGGCGCGTGG-CCGCC---GGAGAA-ACCGTCA---ACCCTC-GCA--ATC-CGTGT
CGTCCGAGTCCC-ATCG--AAATGGAAATCAAAACTTTCAACAACGGATCTCTTGGTTCT
GGCATCGATGAAGAACGCAGCGAAATGCGATAAGTAATGTGAATTGCAGAATTCAGTGAA
TCATCGAATCTTTGAACGCACATTGCGCCCCTTGGCATTCCGAGGGGCATACCTGTTCGA
GCGTCATTGCA-CCCC-TCGAG-CCCCCCCC---GGGCTTGGTGTTGAGCCGC---GCGT
--CCGTC----GGGACGGGCTCGAACGACAGTGGC-GGTCCGGCGCGCCCTCAAGTGCAG
T-A---CAT-CATCGTT-C-GCTTG-AGCGGTGCG-GCCCGGGTCCGGCCAGACC-AA--
CCCCCCCC----------GCAA--TTCAACCGTTTGACCTCGGATCAGGTAGGGATACCC
GCTGAACTTAAGCA
>fuliginoides_KC732454_Wales
CGTAGGTGAACCTGCGGAAGGATCATTACCGAG-AGAGGCGCTC-----CGCCTCGGGGG
--CTTCGG---CCCCTG-TC-TTCTCCACCC-TGTGGAT-ACC-CCAACCGGTGTTGCTT
TGGCGGCGCGTGG-CCGCC---GGAGAA-ACCGTCA---ACCCTC-GCA--ATC-CGTGT
CGTCCGAGTCCC-ATCG--AAATGGAAATCAAAACTTTCAACAACGGATCTCTTGGTTCT
GGCATCGATGAAGAACGCAGCGAAATGCGATAAGTAATGTGAATTGCAGAATTCAGTGAA
TCATCGAATCTTTGAACGCACATTGCGCCCCTTGGCATTCCGAGGGGCATACCTGTTCGA
GCGTCATTGCA-CCCC-TCGAG-CCCCCCCC---GGGCTTGGTGTTGAGCCGC---GCGT
--CCGTC----GGGACGGGCTCGAACGACAGTGGC-GGTCCGGCGCGCCCTCAAGTGCAG
T-A---CAT-CATCGTT-C-GCTTG-AGCGGTGCG-GCCCGGGTCCGGCCAGACC-AA--
-CCCCCCC----------GCAA--TTCAACCGTTTGACCTCGGATCAGGTAGGGATACCC
GCTGAACTTAAGCA
>laevis_MG367409_Colombia
CGTAGGTGAACCTGCGGAAGGATCATTACCGAG-AGAGGCGCTC-----CGCCTCGGGGG
G-CTTCGG---CCCCCG-TC-TTCTC-ACCC-CGTGGAT-ACC-CCCACCGGTGTTGCTT
TGGCGGCGCGTCG-CCGCC---GGAGAA-ACCGTCA---ACCCTC-GCG--ATC-GATGT
CGTCCGAGTCCC-CTCG---AATGGAA-TCAAAACTTTCAACAACGGATCTCTTGGTTCT
GGCATCGATGAAGAACGCAGCGAAATGCGATAAGTAATGTGAATTGCAGAATTCAGTGAA
TCATCGAATCTTTGAACGCACATTGCGCCCCTTGGCATTCCGAGGGGCACACCTGTTCGA
GCGTCATTGCA-CCCC-TCGAG-CCCCCC-----GGGCTTGGTGTTGAGCCGC---GCGT
--CCGTC----GGGACGGGCTCGAACGGCAGTGGC-GGTCCGGCGCGCCTTCCAGTGCAG
T-AGTACAT-CACCGTT-C-GCTGG-GACGGCGCG-GCCCGGGTCCGGCCAGACC-AA--
-CCCCCCC----------GCAA--TCACACCGTTTGACCTCGGATCAGGTG---------
--------------
>fuscotomentosa_KC732661_Colombia
----GGTGAACCTGCGGAAGGATCATTACCGAG-AGAGGCGCTC-----CGCCTCGGGGG
G-CTTCGG---CCCCCG-TC-TTCTC-ACCC-TGTGGAC-ACC-CCA-CCGGTGTTGCTT
TGGCGGCGCGCGG-CCGCC---GGAGA--ACCGTCA---ACCCTC-GCG--ATC-GATGT
CGTCCGAGTCCCCCTCG---AATGGAA-TCAAAACTTTCAACAACGGATCTCTTGGTTCT
GGCATCGATGAAGAACGCAGCGAAATGCGATAAGTAATGTGAATTGCAGAATTCAGTGAA
TCATCGAATCTTTGAACGCACATTGCGCCCCTTGGCATTCCGAGGGGCACACCTGTTCGA
GCGTCATTGCA-CCCCCTCGAG-CCCCCCCC-GGGGACTCGGTGTTGAGCCGC---GCGT
--CCGTC----GGGACGGGCTCGAACGGCAGTGGC-GGTCCGGCGCGCCTTCCAGTGCAG
T-A---CAT-CACCGTT-C-GCTGG-GACGGCGCG-GCCCGGGTCCGGCCAGACC-AACC
CCCCCCCC----------GCAA--TCGCACCGTTTGACCTCGGATCAGGTGGGGATACCC
GCTGAACTTAAGCA
>schizophylliza_KC732773_Puerto-Rico
CGTAGGTGAACCTGCGGAAGGATCATTACCGAG-AGAGGCGTGT-----CGCCTCGGGGG
GGCCGCAGCCGCCCCCG-CC-ATCTC-GCCC-TGTGGCTGACC-GCACCCGGTGTTGCTT
TGGCGGCGCGTGG-CCGCC---GGAGAA-ACCGTCA---ACCCTC-GCG--ATC-GATGT
CGTCCGAGTCCC-CTTG---AATTCAA-TCAAAACTTTCAACAACGGATCTCTTGGTTCT
GGCATCGATGAAGAACGCAGCGAAATGCGATAAGTAATGTGAATTGCAGAATTCAGTGAA
TCATCGAATCTTTGAACGCACATTGCGCCCCTTGGCATTCCGAGGGGCACACCTGTTCGA
GCGTCATGTCA-TCTC-TCGAG-CCCCTCC----GGGCTTGGTGTTGAGCCCCC--GCGT
--CCGTTTC--GGGACGGGCTCGAACGGCAGTGGC-GGCCCGGCGCGCCTCCCAGTGCAG
T-AG--CAC-CGTCGTT-C-GCTGG-GACGGCGCGCGCCCGGGTCCGGCCAGATC-AACC
CCCCCCCCCCCCGGGGGGGCCA--TCGTATCGTTTGACC---------------------
--------------
>schizophylliza_MN065832_Puerto-Rico
-----GTGA-CCTGCGGAAGGATCATTACCGAG-AGAGGCGTGT-----CGCCTCGGGGG
GGCCGCAGCCGCCCCCG-CC-ATCTC-GCCC-TGTGGCTGACC-GCACCCGGTGTTGCTT
TGGCGGCGCGTGG-CCGCC---GGAGAA-ACCGTCA---ACCCTC-GCG--ATC-GATGT
CGTCCGAGTCCC-CTTG---AATTCAA-TCAAAACTTTCAACAACGGATCTCTTGGTTCT
GGCATCGATGAAGAACGCAGCGAAATGCGATAAGTAATGTGAATTGCAGAATTCAGTGAA
TCATCGAATCTTTGAACGCACATTGCGCCCCTTGGCATTCCGAGGGGCACACCTGTTCGA
GCGTCATGTCA-TCTC-TCGAG-CCCCTCC----GGGCTTGGTGTTGAGCCCCC--GCGT
--CCGTTTC--GGGACGGGCTCGAACGGCAGTGGC-GGCCCGGCGCGCCTCCCAGTGCAG
T-AG--CAC-CGTCGTT-C-GCTGG-GACGGCGCGCGCCCGGGTCCGGCCAGATC-AACC
CCCCCCCCCCCCGGGGGGGCCA--TCGTATCGTT-GACCTCGG-----------------
--------------
>schizophylliza_MN065830_Puerto-Rico
-----GTGA-CCTGCGGA-GGATCATTACCGAG-AGAGGCGTGT-----CGCCTCGGGGG
GGCCGCAGCCGCCCCCG-CC-ATCTC-GCCC-TGTGGCTGACC-GCACCCGGTGTTGCTT
TGGCGGCGCGTGG-CCGCC---GGAGAA-ACCGTCA---ACCCTC-GCG--ATC-GATGT
CGTCCGAGTCCC-CTTG---AATTCAA-TCAAAACTTTCAACAACGGATCTCTTGGTTCT
GGCATCGATGAAGAACGCAGCGAAATGCGATAAGTAATGTGAATTGCAGAATTCAGTGAA
TCATCGAATCTTTGAACGCACATTGCGCCCCTTGGCATTCCGAGGGGCACACCTGTTCGA
GCGTCATGTCA-TCTC-TCGAG-CCCCTCC----GGGCTTGGTGTTGAGCCCCC--GCGT
--CCGTTTC--GGGACGGGCTCGAACGGCAGTGGC-GGCCCGGCGCGCCTCCCAGTGCAG
T-AG--CAC-CGTCGTT-C-GCTGG-GACGGCGCGCGCCCGGGTCCGGCCAGATC-AACC
CCCCCCCCCCCCGGGGGGGCCA--TCGTATCGTT-GACCT--------------------
--------------
>dilatata_KC732648_Colombia
CGTAGGTGAACCTGCGGAAGGATCATTACCGAG-AGAGGCGCCCC----CGCCTCGGGGG
--CTGCGG---CCCCCG-CC-TTCTC-GCCC-TGTGGAC-ATC-CCA-CCGGTGTTGCTT
TGGCGGCGCGTGG-CCGCC---GGAGA--ACCGTCA---ACCCTC-GCG--ATC-CATGT
CGTCCGAGTCCG-ATCG---AATTCAA-TCAAAACTTTCAACAACGGATCTCTTGGTTCT
GGCATCGATGAAGAACGCAGCGAAATGCGATAAGTAATGTGAATTGCAGAATTCAGTGAA
TCATCGAATCTTTGAACGCACATTGCGCCCCTCGGCATTCCGAGGGGCACACCTGTCCGA
GCGTCATTGCA-CCCC-TCGAG---CCTCC----GGGCTTGGTGTTGAGCCGC---GCGT
--CCGTC----GGGACGGGCTCGAACGGCAGTGGC-GGTCCGGCGCGCCTTCCAGTGCAG
T-A---CAT-CATCGTT-C-GCTGG-GACGGCGCG-GCCCGGGTCCGGCCAGACC-AA--
-CCCCCCC----------GCAA--TCGAACCGTTTGACCTCGGATCAGGTGGGGATACCC
GCTGAACTTA----
>dilatata_KC732647_Colombia
CGTAGGTGAACCTGCGGAAGGATCATTACCGAG-AGAGGCGCCCC----CGCCTCGGGGG
--CTGCGG---CCCCCG-CC-TTCTC-GCCC-TGTGGAC-ATC-CCA-CCGGTGTTGCTT
TGGCGGCGCGTGG-CCGCC---GGAGA--ACCGTCA---ACCCTC-GCG--ATC-CATGT
CGTCCGAGTCCG-ATCG---AATTCAA-TCAAAACTTTCAACAACGGATCTCTTGGTTCT
GGCATCGATGAAGAACGCAGCGAAATGCGATAAGTAATGTGAATTGCAGAATTCAGTGAA
TCATCGAATCTTTGAACGCACATTGCGCCCCTCGGCATTCCGAGGGGCACACCTGTCCGA
GCGTCATTGCA-CCCC-TCGAG---CCTCC----GGGCTTGGTGTTGAGCCGC---GCGT
--CCGTC----GGGACGGGCTCGAACGGCAGTGGC-GGTCCGGCGCGCCTTCCAGTGCAG
T-A---CAT-CATCGTT-C-GCTGG-GACGGCGCG-GCCCGGGTCCGGCCAGACC-AA--
-CCCCCCC----------GCAA--TCGAACCGTTTGACCTCGGATCAGGTGGGGATACCC
GCTGAACTTAAGCA
>papillata_MG367414_Colombia
CGTAGGTGAACCTGCGGAAGGATCATTACCGAG-AGAGGCGCCTCC---CGCCTCGGGGG
--CTGCGG---CCCCTG-CC-TTCTC-GCCC-TGTGGAC-ATC-CCA-CCGGTGTTGCTT
TGGCGGCGCGTGG-CCGCC---GGAGAA-ACCGTCA---ACCCTC-GCG--ATC-GATGT
CGTCCGAGTCCC-ATCG---AATTCAA-TCAAAACTTTCAACAACGGATCTCTTGGTTCT
GGCATCGATGAAGAACGCAGCGAAATGCGATAAGTAATGTGAATTGCAGAATTCAGTGAA
TCATCGAATCTTTGAACGCACATTGCGCCCCTCGGCATTCCGAGGGGCACACCTGTCCGA
GCGTCATTGCA-CCCC-TCGAG---CCCCC----GGGCTTGGTGTTGAGCCGC---GCGT
--CCGTC----GGGACGGGCTCGAACGGCAGTGGC-GGTCCGGCGCGCCTTCCAGTGCAG
T-A---CAT-CATCGTT-C-GCTGG-GACGGCGCG-GCCCGGGTCCGGCCAGACC-AA--
-CCCCCC-----------GCAA--TCGAACCGTCTGACCTCGGATCA-------------
--------------
>papillata_KC732551_Colombia
--------AACCTGCGGAAGGATCATTACCGAG-AGAGGCGCCTCC---CGCCTCGGGGG
--CTGCGG---CCCCTG-CC-TTCTC-GCCC-TGTGGAC-ATC-CCA-CCGGTGTTGCTT
TGGCGGCGCGTGG-CCGCC---GGAGAA-ACCGTCA---ACCCTC-GCG--ATC-GATGT
CGTCCGAGTCCC-ATCG---AATTCAA-TCAAAACTTTCAACAACGGATCTCTTGGTTCT
GGCATCGATGAAGAACGCAGCGAAATGCGATAAGTAATGTGAATTGCAGAATTCAGTGAA
TCATCGAATCTTTGAACGCACATTGCGCCCCTCGGCATTCCGAGGGGCACACCTGTCCGA
GCGTCATTGCA-CCCC-TCGAG---CCCCC----GGGCTTGGTGTTGAGCCGC---GCGT
--CCGTC----GGGACGGGCTCGAACGGCAGTGGC-GGTCCGGCGCGCCTTCCAGTGCAG
T-A---CAT-CATCGTT-C-GCTGG-GACGGCGCG-GCCCGGGTCCGGCCAGACC-AA--
-CCCCCC-----------GCAA--TCGAACCGTCTGACCTCGGATCAGGTAGGGATACCC
GCTGAACTTAAGCA
>papillata_KC732552_Colombia
CGTAGGTGAACCTGCGGAAGGATCATTACCGAG-AGAGGCGCCTCC---CGCCTCGGGGG
--CTGCGG---CCCCTG-CC-TTCTC-GCCC-TGTGGAC-ATC-CCA-CCGGTGTTGCTT
TGGCGGCGCGTGG-CCGCC---GGAGAA-ACCGTCA---ACCCTC-GCG--ATC-GATGT
CGTCCGAGTCCC-ATCG---AATTCAA-TCAAAACTTTCAACAACGGATCTCTTGGTTCT
GGCATCGATGAAGAACGCAGCGAAATGCGATAAGTAATGTGAATTGCAGAATTCAGTGAA
TCATCGAATCTTTGAACGCACATTGCGCCCCTCGGCATTCCGAGGGGCACACCTGTCCGA
GCGTCATTGCA-CCCC-TCGAG---CCCCC----GGGCTTGGTGTTGAGCCGC---GCGT
--CCGTC----GGGACGGGCTCGAACGGCAGTGGC-GGTCCGGCGCGCCTTCCAGTGCAG
T-A---CAT-CATCGTT-C-GCTGG-GACGGCGCG-GCCCGGGTCCGGCCAGACC-AA--
-CCCCCC-----------GCAA--TCGAACCGTCTGACCTCGGATCAGGTAGGGATACCC
GCTGAACTTAAGCA
>lumbschiana_KC732578_Colombia
CGTAGGTGAACCTGCGGAAGGATCATTACCGAG-AGAGGCGCCTC----CGCCTCGGGGG
G-CTGCGGC--CCCCTG-CC-TTCTC-GCCC-TGTGGAC-ATC-CCA-CCGGTGTTGCTT
TGGCGGCGCGTGG-CCGCC---GGAGA--ACCGTCA---ACCCTC-GCG--ATC-CATGT
CGTCCGAGTCCC-ATCG---AATTCAA-TCAAAACTTTCAACAACGGATCTCTTGGTTCT
GGCATCGATGAAGAACGCAGCGAAATGCGATAAGTAATGTGAATTGCAGAATTCAGTGAA
TCATCGAATCTTTGAACGCACATTGCGCCCCTCGGCATTCCGAGGGGCACACCTGTCCGA
GCGTCATTGCA-CCCC-TCGAG---CCTCC----GGGCTTGGTGTTGAGCCGC---GCGT
--CCGTC----GGGACGGGCTCGAACGGCAGTGGC-GGTCCGGCGCGCCTTCCAGTGCAG
T-A---CAT-CATCGTT-C-GCTGG-GGCGGCGCG-ACCCGGGTCCGGCCAGACC-AA--
-CCCCCC-----------GCAA--TCGAACCGTTTGACCTCGGATCAGGTGGGGATACCC
GCTGAACTTAAGCA
>lumbschiana_KC732742_Colombia
CGTAGGTGAACCTGCGGAAGGATCATTACCGAG-AGAGGCGCCTC----CGCCTCGGGGG
G-CTGCGGC--CCCCTG-CC-TTCTC-GCCC-TGTGGAC-ATC-CCA-CCGGTGTTGCTT
TGGCGGCGCGTGG-CCGCC---GGAGA--ACCGTCA---ACCCTC-GCG--ATC-CATGT
CGTCCGAGTCCC-ATCG---AATTCAA-TCAAAACTTTCAACAACGGATCTCTTGGTTCT
GGCATCGATGAAGAACGCAGCGAAATGCGATAAGTAATGTGAATTGCAGAATTCAGTGAA
TCATCGAATCTTTGAACGCACATTGCGCCCCTCGGCATTCCGAGGGGCACACCTGTCCGA
GCGTCATTGCA-CCCC-TCGAG---CCTCC----GGGCTTGGTGTTGAGCCGC---GCGT
--CCGTC----GGGACGGGCTCGAACGGCAGTGGC-GGTCCGGCGCGCCTTCCAGTGCAG
T-A---CAT-CATCGTT-C-GCTGG-GGCGGCGCG-ACCCGGGTCCGGCCAGACC-AA--
-CCCCCC-----------GCAA--TCGAACCGTTTGACCTCGGATCA-------------
--------------
>lumbschiana_KC732771_Colombia
CGTAGGTGAACCTGCGGAAGGATCATTACCGAG-AGAGGCGCCTC----CGCCTCGGGGG
G-CTGCGGC--CCCCTG-CC-TTCTC-GCCC-TGTGGAC-ATC-CCA-CCGGTGTTGCTT
TGGCGGCGCGTGG-CCGCC---GGAGA--ACCGTCA---ACCCTC-GCG--ATC-CATGT
CGTCCGAGTCCC-ATCG---AATTCAA-TCAAAACTTTCAACAACGGATCTCTTGGTTCT
GGCATCGATGAAGAACGCAGCGAAATGCGATAAGTAATGTGAATTGCAGAATTCAGTGAA
TCATCGAATCTTTGAACGCACATTGCGCCCCTCGGCATTCCGAGGGGCACACCTGTCCGA
GCGTCATTGCA-CCCC-TCGAG---CCTCC----GGGCTTGGTGTTGAGCCGC---GCGT
--CCGTC----GGGACGGGCTCGAACGGCAGTGGC-GGTCCGGCGCGCCTTCCAGTGCAG
T-A---CAT-CATCGTT-C-GCTGG-GGCGGCGCG-ACCCGGGTCCGGCCAGACC-AA--
-CCCCCC-----------GCAA--TCGAACCGTTTGACCTCGGAT---------------
--------------
>leucoblepharis_KC732597_Colombia
CGTAGGTGAACCTGCGGAAGGATCATTACCGAG-AGAGGCGCCCC----CGCCTCGGGGG
G-CTTCGGC--CCCCCG-CC-GTCTC-GCCC-TGTGGAC-ATC-CCC-CCGGTGTTGCTT
TGGCGGCGCGTGG-CCGCC---GGAGG--ACCGTCA---ACCCTTTGCG-AATC-CATGT
CGTCCGAGTCGC-CGCG---AATTCAA-TCAAAACTTTCAACAACGGATCTCTTGGTTCT
GGCATCGATGAAGAACGCAGCGAAATGCGATAAGTAATGTGAATTGCAGAATTCAGTGAA
TCATCGAATCTTTGAACGCACATTGCGCCCCTTGGCATTCCGAGGGGCACACCTGTCCGA
GCGTCATTGCA-CCCC-TCGAGCCCCCTCCCC-GGGGCTCGGTGTTGAGCCGC---GCGT
--CCGTC----GGGACGGGCTCGAACGGCAGTGGC-GGTCCGGCGCGCCTTCCAGTGCAG
T-A---CAT-CGTCGTT-C-GCTGG-GACGGCGCG-GCCCGGGTCCGGCCAGACC-AA--
-CCCTCCC----------------TCGCACCGGTTGACCTCGGATCAGGTGGGGATACCC
GCTGAACTTAAGCA
>leucoblepharis_KC732599_Colombia
CGTAGGTGAACCTGCGGAAGGATCATTACCGAG-AGAGGCGCCCC----CGCCTCGGGGG
G-CTTCGGC--CCCCCG-CC-GTCTC-GCCC-TGTGGAC-ATC-CCC-CCGGTGTTGCTT
TGGCGGCGCGTGG-CCGCC---GGAGG--ACCGTCA---ACCCTTTGCG-AATC-CATGT
CGTCCGAGTCGC-CGCG---AATTCAA-TCAAAACTTTCAACAACGGATCTCTTGGTTCT
GGCATCGATGAAGAACGCAGCGAAATGCGATAAGTAATGTGAATTGCAGAATTCAGTGAA
TCATCGAATCTTTGAACGCACATTGCGCCCCTTGGCATTCCGAGGGGCACACCTGTCCGA
GCGTCATTGCA-CCCC-TCGAGCCCCCTCCCC-GGGGCTCGGTGTTGAGCCGC---GCGT
--CCGTC----GGGACGGGCTCGAACGGCAGTGGC-GGTCCGGCGCGCCTTCCAGTGCAG
T-A---CAT-CGTCGTT-C-GCTGG-GACGGCGCG-GCCCGGGTCCGGCCAGACC-AA--
-CCCTCCC----------------TCGCACCGGTTGACCTCGGATCAGGTGGGGATACCC
GCTGAACTTAAGCA
>leucoblepharis_KC732664_Colombia
CGTAGGTGAACCTGCGGAAGGATCATTACCGAG-AGAGGCGCCCC----CGCCTCGGGGG
G-CTTCGGC--CCCCCG-CC-GTCTC-GCCC-TGTGGAC-ATC-CCC-CCGGTGTTGCTT
TGGCGGCGCGTGG-CCGCC---GGAGG--ACCGTCA---ACCCTTTGCG-AATC-CATGT
CGTCCGAGTCGC-CGCG---AATTCAA-TCAAAACTTTCAACAACGGATCTCTTGGTTCT
GGCATCGATGAAGAACGCAGCGAAATGCGATAAGTAATGTGAATTGCAGAATTCAGTGAA
TCATCGAATCTTTGAACGCACATTGCGCCCCTTGGCATTCCGAGGGGCACACCTGTCCGA
GCGTCATTGCA-CCCC-TCGAGCCCCCTCCCC-GGGGCTCGGTGTTGAGCCGC---GCGT
--CCGTC----GGGACGGGCTCGAACGGCAGTGGC-GGTCCGGCGCGCCTTCCAGTGCAG
T-A---CAT-CGTCGTT-C-GCTGG-GACGGCGCG-GCCCGGGTCCGGCCAGACC-AA--
-CCCTCCC----------------TCGCACCGGTTGACCTCGGATCAGGTGGGGATACCC
GCTGAACTTAA---
>tomentosa_KC732663_Colombia
CGTAGGTGAACCTGCGGAAGGATCATTACCGAG-AGAGGCGTCCC----CGCCTCGGGGG
G-CTTCGG---CCCCCG-CC-GTCTC-GCCC-TGTGGAC-ATC-CCC-CCGGTGTTGCTT
TGGCGGCGCGTGG-CCGCC---GGAGG--ACCGTCA---ACCCTC-GCG-AATC-CATGT
CGTCCGAGTCGG-CTCG---AATTCAA-TCAAAACTTTCAACAACGGATCTCTTGGTTCT
GGCATCGATGAAGAACGCAGCGAAATGCGATAAGTAATGTGAATTGCAGAATTCAGTGAA
TCATCGAATCTTTGAACGCACATTGCGCCCCTTGGCATTCCGAGGGGCACACCTGTCCGA
GCGTCATTGCA-CCTC-TCGAGCGCCCTCCCCGGGGGCTCGGTGTTGAGCCGC---GCGT
--CCGTC----GGGACGGGCTCGAACGGCAGTGGC-GGTCCGGCGCGCCTTCCAGTGCAG
T-A---CAT-TGTCGTT-C-GCTGG-GACGGCGCG-GCCCGGGTCCGGCCAGACC-AA--
-CCCCCCC----------GCAAGATCGCACCGGTTGACCTCGGATCAGGTGGGGATACCC
GCTGAACTTAAGCA
>tomentosa_MT132745_Colombia
CGTAGGTGAACCTGCGGAAGGATCATTACCGAG-AGAGGCGTCCC----CGCCTCGGGGG
G-CTTCGG---CCCCCG-CC-GTCTC-GCCC-TGTGGAC-ATC-CCC-CCGGTGTTGCTT
TGGCGGCGCGTGG-CCGCC---GGAGG--ACCGTCA---ACCCTC-GCG-AATC-CATGT
CGTCCGAGTCGG-CTCG---AATTCAA-TCAAAACTTTCAACAACGGATCTCTTGGTTCT
GGCATCGATGAAGAACGCAGCGAAATGCGATAAGTAATGTGAATTGCAGAATTCAGTGAA
TCATCGAATCTTTGAACGCACATTGCGCCCCTTGGCATTCCGAGGGGCACACCTGTCCGA
GCGTCATTGCA-CCTC-TCGAGCGCCCTCCCCGGGGGCTCGGTGTTGAGCCGC---GCGT
--CCGTC----GGGACGGGCTCGAACGGCAGTGGC-GGTCCGGCGCGCCTTCCAGTGCAG
T-A---CCT-TGTCGTT-C-GCTGG-GACGGCGCG-GCCCGGGTCCGGCCAGACC-AA--
-CCCCCCC----------GCAAGATCGCACCGGTTGACCTC-------------------
--------------
>tomentosa_MT132764_Ecuador
CGTAGGTGAACCTGCGGAAGGATCATTACCGAG-AGAGGCGTCCC----CGCCTCGGGGG
G-CTTCGG---CCCCCG-CC-GTCTC-GCCC-TGTGGAC-ATC-CCC-CCGGTGTTGCTT
TGGCGGCGCGTGG-CCGCC---GGAGG--ACCGTCA---ACCCTC-GCG-AATC-CATGT
CGTCCGAGTCGG-CTCG---AATTCAA-TCAAAACTTTCAACAACGGATCTCTTGGTTCT
GGCATCGATGAAGAACGCAGCGAAATGCGATAAGTAATGTGAATTGCAGAATTCAGTGAA
TCATCGAATCTTTGAACGCACATTGCGCCCCTTGGCATTCCGAGGGGCACACCTGTCCGA
GCGTCATTGCA-CCTC-TCGAGCGCCCTCCCCGGGGGCTCGGTGTTGAGCCGC---GCGT
--CCGTC----GGGACGGGCTCGAACGGCAGTGGC-GGTCCGGCGCGCCTCCCAGTGCAG
T-A---CCT-TGTCGTT-C-GCTGG-GACGGCGCG-GCCCGGGTCCGGCCAGACC-AA--
-CCCCCCC----------GCAAGATCGCACCGGTTGACCTCGGATCAGGTGGGGATACCC
GCTGAACTTAA---
>subscrobiculata_KC732549_Colombia
CGTAGGTGAACCTGCGGAAGGATCATTACCGAGAAGAGGCGTT------TGCCTCGGGGG
--CTTCGG---CTCCTT-TC-TTCAC-ACCC-TGTGGAT-ACC-GAA-CCGGTGTTGCTT
TGGCGGCGTGTGGGCCGCC---GGAGAA-ACCGTCA-AAACCGTC-TTG-AACA-GATGT
CGTCCGAGTCTT-ATCG---AATTAAACTAAAAACTTTCAACAACGGATCTCTTGGTTCT
GGCATCGATGAAGAACGCAGCGAAATGCGATAAGTAATGTGAATTGCAGAATTCAGTGAA
TCATCGAATCTTTGAACGCACATTGCGCCCCTTGGCATTCCGAGGGGCATACCTGTTCGA
GCGTCATTGCA-CCTC-TCAAG-CCTTCCCT----GGCTTGGTGTTGAGCCGC---GCGT
--CCCTC----GGGACGGGCTTGAACGGCAGTGGC-GGTCCGGCGCGCCTGCAAGTGCAG
T-AGG-CAT--ATCGTT-C-GCTTG-AACGGCGCG--CTTGGGTCTGGCCAGAC--AA--
-CCCCCC-----------GCAA--TCAAACCGTTTGACCTCGGATCAGGTAGGGATACCC
GCTGAACTTAAGCA
>subscrobiculata_KC732728_Colombia
CGTAGGTGAACCTGCGGAAGGATCATTACCGAGAAGAGGCGTT------TGCCTCGGGGG
--CTTCGG---CTCCTT-TC-TTCAC-ACCC-TGTGGAT-ACC-GAA-CCGGTGTTGCTT
TGGCGGCGTGTGGGCCGCC---GGAGAA-ACCGTCA-AAACCGTC-TTG-AACA-GATGT
CGTCCGAGTCTT-ATCG---AATTAAACTAAAAACTTTCAACAACGGATCTCTTGGTTCT
GGCATCGATGAAGAACGCAGCGAAATGCGATAAGTAATGTGAATTGCAGAATTCAGTGAA
TCATCGAATCTTTGAACGCACATTGCGCCCCTTGGCATTCCGAGGGGCATACCTGTTCGA
GCGTCATTGCA-CCTC-TCAAG-CCTTCCCT----GGCTTGGTGTTGAGCCGC---GCGT
--CCCTC----GGGACGGGCTTGAACGGCAGTGGC-GGTCCGGCGCGCCTGCAAGTGCAG
T-AGG-CAT--ATCGTT-C-GCTTG-AACGGCGCG--CTTGGGTCTGGCCAGAC--AA--
-CCCCCC-----------GCAA--TCAAACCGTTTGACCTCGGATCAGGTAGG-------
--------------
>lobulata_KC732727_Colombia
CGTAGGTGAACCTGCGGAAGGATCATTACCGAGAAGAGGCGTC------CGCCTCGGGGG
--CTTCGG---CCCCTT-TC-TTCAC-ACCC-TGTGGAT-ACC-GAA-CCGGTGTTGCTT
TGGCGGCGTGTGG-CCGCC---GGAGAA-ACCGTCA-AAACCGTC-CTG-AACA-GATGT
CGTCCGAGTCCT-ATCG---AATTGAACTAAAAACTTTCAACAACGGATCTCTTGGTTCT
GGCATCGATGAAGAACGCAGCGAAATGCGATAAGTAATGTGAATTGCAGAATTCAGTGAA
TCATCGAATCTTTGAACGCACATTGCGCCCCTTGGCATTCCGAGGGGCATACCTGTTCGA
GCGTCATTGCA-CCCC-TCAAG-CCTTCCTT----GGCTTGGTGTTGAGCCGC---GCGT
--CCCTC----GGGATGGGCTCGAACGGCAGTGGC-GGTCCGGCGCGCCTGCAAGTGCAG
T-AGG-CAT--ATCGTT-C-GCTTG-AACGGCGCG--CCTGGGTCCGGCCAGAC--AA--
-CCCCCC-----------GCAA--TCAAACCGTTTGACCTCGGATCAGGTAGGGATACCC
GCTGAACTTAAGCA
>lobulata_KC732482_Colombia
CGTAGGTGAACCTGCGGAAGGATCATTACCGAGAAGAGGCGTC------CGCCTCGGGGG
--CTTCGG---CCCCTT-TC-TTCAC-ACCC-TGTGGAT-ACC-GAA-CCGGTGTTGCTT
TGGCGGCGTGTGG-CCGCC---GGAGAA-ACCGTCA-AAACCGTC-CTG-AACA-GATGT
CGTCCGAGTCCT-ATCG---AATTGAACTAAAAACTTTCAACAACGGATCTCTTGGTTCT
GGCATCGATGAAGAACGCAGCGAAATGCGATAAGTAATGTGAATTGCAGAATTCAGTGAA
TCATCGAATCTTTGAACGCACATTGCGCCCCTTGGCATTCCGAGGGGCATACCTGTTCGA
GCGTCATTGCA-CCCC-TCAAG-CCTTCCTT----GGCTTGGTGTTGAGCCGC---GCGT
--CCCTC----GGGATGGGCTCGAACGGCAGTGGC-GGTCCGGCGCGCCTGCAAGTGCAG
T-AGG-CAT--ATCGTT-C-GCTTG-AACGGCGCG--CCTGGGTCCGGCCAGAC--AA--
-CCCCCC-----------GCAA--TCAAACCGTTTGACCTCGGATCAGGTAGGGATACCC
GCTGAACTTAAGCA
>lobulata_KC732471_Colombia
CGTAGGTGAACCTGCGGAAGGATCATTACCGAGAAGAGGCGTC------CGCCTCGGGGG
--CTTCGG---CCCCTT-TC-TTCAC-ACCC-TGTGGAT-ACC-GAA-CCGGTGTTGCTT
TGGCGGCGTGTGG-CCGCC---GGAGAA-ACCGTCA-AAACCGTC-CTG-AACA-GATGT
CGTCCGAGTCCT-ATCG---AATTGAACTAAAAACTTTCAACAACGGATCTCTTGGTTCT
GGCATCGATGAAGAACGCAGCGAAATGCGATAAGTAATGTGAATTGCAGAATTCAGTGAA
TCATCGAATCTTTGAACGCACATTGCGCCCCTTGGCATTCCGAGGGGCATACCTGTTCGA
GCGTCATTGCA-CCCC-TCAAG-CCTTCCTT----GGCTTGGTGTTGAGCCGC---GCGT
--CCCTC----GGGATGGGCTCGAACGGCAGTGGC-GGTCCGGCGCGCCTGCAAGTGCAG
T-AGG-CAT--ATCGTT-C-GCTTG-AACGGCGCG--CCTGGGTCCGGCCAGAC--AA--
-CCCCCC-----------GCAA--TCAAACCGTTTGACCTCGGATCAGGTAGGGATACCC
GCTGAACTTAAGCA
>pulmonarioides_KC732632_Colombia
CGTAGGTGAACCTGCGGAAGGATCATTACCGAGAAGAGGCGTC------AGCCTCGGGGG
--CTTCGG---CCCCTT-TC-TTCAC-ACCC-TGTGGAT-ACC-GAA-CCGGCGTTGCTT
TGGCGGCGCGTGG-CCGCC---GGAGAA-ACCGTCA-AAACCGAC-CTG-AATA-GATGT
CGTCCGAGTCCT-ATCG---AATTAAACTAAAAACTTTCAACAACGGATCTCTTGGTTCT
GGCATCGATGAAGAACGCAGCGAAATGCGATAAGTAATGTGAATTGCAGAATTCAGTGAA
TCATCGAATCTTTGAACGCACATTGCGCCCCTTGGCATTCCGAGGGGCATACCTGTTCGA
GCGTCATTGCA-CCCC-TCAAG-CCCTCCCC----GGCTTGGTGTTGAGCCGC---GCGT
--CTCTC----GGGACGGGCTCGAACGGCAGTGGC-GGTCCGGCGCGCCTGCAAGTGCAG
T-AGG-CAT--ATCGTT-C-GCTTG-AACGGCGCG--CCCGGGTCCGGCCAGAC--AA--
-CCCCCC-----------GCAA--TCAAACCGTTTGACCTCGGATCAGGTAGGGATACCC
GCTGAACTTAAGCA
>pulmonarioides_KC732660_Colombia
CGTAGGTGAACCTGCGGAAGGATCATTACCGAGAAGAGGCGTC------AGCCTCGGGGG
--CTTCGG---CCCCTT-TC-TTCAC-ACCC-TGTGGAT-ACC-GAA-CCGGCGTTGCTT
TGGCGGCGCGTGG-CCGCC---GGAGAA-ACCGTCA-AAACCGAC-CTG-AATA-GATGT
CGTCCGAGTCCT-ATCG---AATTAAACTAAAAACTTTCAACAACGGATCTCTTGGTTCT
GGCATCGATGAAGAACGCAGCGAAATGCGATAAGTAATGTGAATTGCAGAATTCAGTGAA
TCATCGAATCTTTGAACGCACATTGCGCCCCTTGGCATTCCGAGGGGCATACCTGTTCGA
GCGTCATTGCA-CCCC-TCAAG-CCCTCCCC----GGCTTGGTGTTGAGCCGC---GCGT
--CTCTC----GGGACGGGCTCGAACGGCAGTGGC-GGTCCGGCGCGCCTGCAAGTGCAG
T-AGG-CAT--ATCGTT-C-GCTTG-AACGGCGCG--CCCGGGTCCGGCCAGAC--AA--
-CCCCCC-----------GCAA--TCAAACCGTTTGACCT--------------------
--------------
>pulmonarioides_KC732659_Colombia
CGTAGGTGAACCTGCGGAAGGATCATTACCGAGAAGAGGCGTC------AGCCTCGGGGG
--CTTCGG---CCCCTT-TC-TTCAC-ACCC-TGTGGAT-ACC-GAA-CCGGCGTTGCTT
TGGCGGCGCGTGG-CCGCC---GGAGAA-ACCGTCA-AAACCGAC-CTG-AATA-GATGT
CGTCCGAGTCCT-ATCG---AATTAAACTAAAAACTTTCAACAACGGATCTCTTGGTTCT
GGCATCGATGAAGAACGCAGCGAAATGCGATAAGTAATGTGAATTGCAGAATTCAGTGAA
TCATCGAATCTTTGAACGCACATTGCGCCCCTTGGCATTCCGAGGGGCATACCTGTTCGA
GCGTCATTGCA-CCCC-TCAAG-CCCTCCCC----GGCTTGGTGTTGAGCCGC---GCGT
--CTCTC----GGGACGGGCTCGAACGGCAGTGGC-GGTCCGGCGCGCCTGCAAGTGCAG
T-AGG-CAT--ATCGTT-C-GCTTG-AACGGCGCG--CCCGGGTCCGGCCAGAC--AA--
-CCCCCC-----------GCAA--TCAAACCGTTTGACCTCGGATCAGG-----------
--------------
>carrascoensis_15028_Bolivia
CGTAGGTGAACCTGCGGAAGGATCATTACCGAGAAGAGGCGTC------AGCCTCGGGGG
--CCTCGG---CCCCTT-TC-TTCAC-ACCCCCGTG-AT-ACC-GAA-CCGGTGTTGCTT
TGGCGGCGCGTGG-CCGCC---GGAGAA-ACCGTCA-ATACCGTC-CTG-AACA-GATGT
CGTCTGAGTCCC-ATCG---AATTGAACTAAAAACTTTCAACAACGGATCTCTTGGTTCT
GGCATCGATGAAGAACGCAGCGAAATGCGATAAGTAATGTGAATTGCAGAATTCAGTGAA
TCATCGAATCTTTGAACGCACATTGCGCCCCTTGGCATTCCGAGGGGCATACCTGTTCGA
GCGTCATTGCA-CCCC-TCAAG-CCCTCCCC----GGCTTGGTGTTGAGCCGC---GCGT
--CTCCC----GAGACGGGCTCGAACGGCAGTGGC-GGTCCGGCGCGCCTGCAAGTGCAG
T-AGG-CAT--ATCGTTCC-GCTTGCAACGGCGCG--CT---------------------
------------------------------------------------------------
--------------
>andina_MT936581_Ecuador
CGTAGGTGAACCTGCGGAAGGATCATTACCGAGAAGAGGCGTC------CGCCTCGGGGG
--CTTCGG---CCCCTT-TC-TTCAC-ACCC-TGTGGAT-ACC-GAA-CCGGTGTTGCTT
TGGCGGCGCTCGG-CCGCC---GGAGAA-ACCGTCA-AAACCGTC-CTG-AACC-GATGT
CGTCTGAGTCCC-ATCG---AATTGAACTAAAAACTTTCAACAACGGATCTCTTGGTTCT
GGCATCGATGAAGAACGCAGCGAAATGCGATAAGTAATGTGAATTGCAGAATTCAGTGAA
TCATCGAATCTTTGAACGCACATTGCGCCCCTTGGCATTCCGAGGGGCATACCTGTTCGA
GCGTCATTGCA-CCCT-TCAAG-CCCTCCCC----GGCTTGGTGTTGAGCCGC---GCGT
---CCTC----GGGACGGGCTCGAACGGCAGTGGC-GGTCCGGCGCGCCTGCAAGTGCAG
T-AGC-CAT--CTCGTT-C-GCTTG-AACGGCGCG--CTCGGGTCCGGCCAGAC--AA--
-CCCCCC-----------GCAA--TCAAACCGTTTGACCTCGGATCAGGTAGGGATACCC
GCTGAACTTAA---
>andina_MT936724_Colombia
CGTAGGTGAACCTGCGGAAGGATCATTACCGAGAAGAGGCGTC------CGCCTCGGGGG
--CTTCGG---CCCCTT-TC-TTCAC-ACCC-TGTGGAT-ACC-GAA-CCGGTGTTGCTT
TGGCGGCGCTCGG-CCGCC---GGAGAA-ACCGTCA-AAACCGTC-CTG-AACC-GATGT
CGTCTGAGTCCC-ATCG---AATTGAACTAAAAACTTTCAACAACGGATCTCTTGGTTCT
GGCATCGATGAAGAACGCAGCGAAATGCGATAAGTAATGTGAATTGCAGAATTCAGTGAA
TCATCGAATCTTTGAACGCACATTGCGCCCCTTGGCATTCCGAGGGGCATACCTGTTCGA
GCGTCATTGCA-CCCC-TCAAG-CCCTCCCC----GGCTTGGTGTTGAGCCGC---GCGT
---CCTC----GGGACGGGCTCGAACGGCAGTGGC-GGTCCGGCGCGCCTGCAAGTGCAG
T-AGC-CAT--ATCGTT-C-GCTTG-AACGGCGCG--CTCGGGTCCGGCCAGAC--AA--
-CCCCCC-----------GCAA--TCAAACCGTTTGACCTCGGATCAGGTAGGGATACCC
GCTGAACTTAAGC-
>andina_MT936566_Costa-Rica
CGTAGGTGAACCTGCGGAAGGATCATTACCGAGAAGAGGCGTC------CGCCTCGGGGG
--CTTCGG---CCCCTT-TC-TTCAC-ACCC-TGTGGAT-ACC-GAA-CCGGTGTTGCTT
TGGCGGCGCTCGG-CCGCC---GGAGAA-ACCGTCA-AAACCGTC-CTG-AACC-GATGT
CGTCTGAGTCCC-ATCG---AATTGAACTAAAAACTTTCAACAACGGATCTCTTGGTTCT
GGCATCGATGAAGAACGCAGCGAAATGCGATAAGTAATGTGAATTGCAGAATTCAGTGAA
TCATCGAATCTTTGAACGCACATTGCGCCCCTTGGCATTCCGAGGGGCATACCTGTTCGA
GCGTCATTGCA-CCCT-TCAAG-CCCTCCCC----GGCTTGGTGTTGAGCCGC---GCGT
---CCTC----GGGACGGGCTCGAACGGCAGTGGC-GGTCCGGCGCGCCTGCAAGTGCAG
T-AGG-CAT--CTCGTT-C-GCTTG-AACGGCGCG--CTCGGGTCCGGCCAGAC--AA--
-CCCCCC-----------GCAA--TCAAACCGTTTGACCTCGGATCAGGTAGGGA-----
--------------
>andina_MT936789_Colombia
CGTAGGTGAACCTGCGGAAGGATCATTACCGAGAAGAGGCGTC------CGCCTCGGGGG
--CTTCGG---CCCCTT-TC-TTCAC-ACCC-TGTGGAT-ACC-GAA-CCGGTGTTGCTT
TGGCGGCGCTCGG-CCGCC---GGAGAA-ACCGTCA-AAACCGTT-CTG-AACC-GATGT
CGTCTGAGTCCC-ATCG---AATTGAACTAAAAACTTTCAACAACGGATCTCTTGGTTCT
GGCATCGATGAAGAACGCAGCGAAATGCGATAAGTAATGTGAATTGCAGAATTCAGTGAA
TCATCGAATCTTTGAACGCACATTGCGCCCCTTGGCATTCCGAGGGGCATACCTGTTCGA
GCGTCATTGCA-CCCC-TCAAG-CCCTCCCC----GGCTTGGTGTTGAGCCGC---GCGT
---CCTC----GGGACGGGCTCGAACGGCAGTGGC-GGTCCGGCGCGCCTGCAAGTGCAG
T-AGG-CAT--CTCGTT-C-GCTTG-AACGGCGCG--CTCGGGTCCGGCCAGAC--AA--
-CCCCCC-----------GCAA--TCAAACCGTTTGACCTCGGATCAGGTAGGGATACCC
GCTGAACTTAAGCA
>andina_MT936580_Ecuador
CGTAGGTGAACCTGCGGAAGGATCATTACCGAGAAGAGGCGTC------CGCCTCGGGGG
--CTTCGG---CCCCTT-TC-TTCAC-ACCC-TGTGGAT-ACC-GAA-CCGGTGTTGCTT
TGGCGGCGCTCGG-CCGCC---GGAGAA-ACCGTCA-AAACCGTT-CTG-AACC-GATGT
CGTCTGAGTCCC-ATCG---AATTGAACTAAAAACTTTCAACAACGGATCTCTTGGTTCT
GGCATCGATGAAGAACGCAGCGAAATGCGATAAGTAATGTGAATTGCAGAATTCAGTGAA
TCATCGAATCTTTGAACGCACATTGCGCCCCTTGGCATTCCGAGGGGCATACCTGTTCGA
GCGTCATTGCA-CCCC-TCAAG-CCCTCCCC----GGCTTGGTGTTGAGCCGC---GCGT
---CCTC----GGGACGGGCTCGAACGGCAGTGGC-GGTCCGGCGCGCCTGCAAGTGCAG
T-AGG-CAT--CTCGTT-C-GCTTG-AACGGCGCG--CTCGGGTCCGGCCAGAC--AA--
-CCCCCC-----------GCAA--TCAAACCGTTTGACCTCGGATCAGGTAGGGATACCC
GCTGAACTTAA---
>andina_MT132715_Hawaii
CGTAGGTGAACCTGCGGAAGGATCATTACCGAGAAGAGGCGTC------CGCCTCGGGGG
--CTTCGG---CCCCTT-TC-TTCAC-ACCC-TGTGGAT-ACC-GAA-CCGGTGTTGCTT
TGGCGGCGCTCGG-CCGCC---GGAGAA-ACCGTCA-AAACCGTC-CTG-AACC-GATGT
CGTCTGAGTCCC-ATCG---AATTGAACTAAAAACTTTCAACAACGGATCTCTTGGTTCT
GGCATCGATGAAGAACGCAGCGAAATGCGATAAGTAATGTGAATTGCAGAATTCAGTGAA
TCATCGAATCTTTGAACGCACATTGCGCCCCTTGGCATTCCGAGGGGCATACCTGTTCGA
GCGTCATTGCA-CCCC-TCAAG-CCCTTCCC----GGCTTGGTGTTGAGCCGC---GCGT
---CCTC----GGGACGGGCTCGAACGGCAGTGGC-GGTCCGGCGCGCCTGCAAGTGCAG
T-AGG-CAT--ATCGTT-C-GCTTG-AACGGCGCG--CTCGGGTCCGGCCAGAC--AA--
-CCCCCCC----------GCAA--TCAAACCGTTTGACCTCGGATCAGGTAGGGATACCC
GCTGAACTTAAGCA
>andina_MT936763_Mexico
--TAGGTGAACCTGCGGAAGGATCATTACCGAGAAGAGGCGTC------CGCCTCGGGGG
--CTTCGG---CCCCTT-TC-TTCAC-ACCC-TGTGGAT-ACC-GAA-CCGGTGTTGCTT
TGGCGGCGCTCGG-CCGCC---GGAGAA-ACCGTCA-AAACCGTC-CTG-AACC-GATGT
CGTCTGAGTCCC-ATCG---AATTGAACTAAAAACTTTCAACAACGGATCTCTTGGTTCT
GGCATCGATGAAGAACGCAGCGAAATGCGATAAGTAATGTGAATTGCAGAATTCAGTGAA
TCATCGAATCTTTGAACGCACATTGCGCCCCTTGGCATTCCGAGGGGCATACCTGTTCGA
GCGTCATTGCA-CCCC-TCAAG-CTCTTCCC----GGCTTGGTGTTGAGCCGC---GCGT
---CCTC----GGGACGGGCTCGAACGGCAGTGGC-GGTCCGGCGCGCCTGCAAGTGCAG
T-AGG-CAT--ATCGTT-C-GCTTG-AACGGCGCG--CTCGGGTCCGGCCAGAC--AA--
-CCCCCCC----------GCAA--TCAAACCGTTTGACCTCGGATCAGGTA---------
--------------
>andina_MG367411_Colombia
CGTAGGTGAACCTGCGGAAGGATCATTACCGAGAAGAGGCGTC------CGCCTCGGGGG
--CTTCGG---CCCCTT-TC-TTCAC-ACCC-TGTGGAT-ACC-GAA-CCGGTGTTGCTT
TGGCGGCGCTCGG-CCGCC---GGAGAA-ACCGTCA-AAACCGTC-CTG-AACC-GATGT
CGTCTGAGTCCC-ATCG---AATTGAACTAAAAACTTTCAACAACGGATCTCTTGGTTCT
GGCATCGATGAAGAACGCAGCGAAATGCGATAAGTAATGTGAATTGCAGAATTCAGTGAA
TCATCGAATCTTTGAACGCACATTGCGCCCCTTGGCATTCCGAGGGGCATACCTGTTCGA
GCGTCATTGCA-CCCC-TCAAG-CCCTTCCC----GGCTTGGTGTTGAGCCGC---GCGT
---CCTC----GGGACGGGCTCGAACGGCAGTGGC-GGTCCGGCGCGCCTGCAAGTGCAG
T-AGG-CAT--ATCGTT-C-GCTTG-AACGGCGCG--CTCGGGTCCGGCCAGAC--AA--
-CCCCCC-----------GCAA--TCAAACCGTTTGACCTCGGATCAGGTAGGGATACCC
GCTGAACTTAAGC-
>andina_MT936532_Brazil
CGTAGGTGAACCTGCGGAAGGATCATTACCGAGAAGAGGCGTC------CGCCTCGGGGG
--CTTCGG---CCCCTT-TC-TTCAC-ACCC-TGTGGAT-ACC-GAA-CCGGTGTTGCTT
TGGCGGCGCTCGG-CCGCC---GGAGAA-ACCGTCA-AAACCGTC-CTG-AACC-GATGT
CGTCTGAGTCCC-ATCG---AATTGAACTAAAAACTTTCAACAACGGATCTCTTGGTTCT
GGCATCGATGAAGAACGCAGCGAAATGCGATAAGTAATGTGAATTGCAGAATTCAGTGAA
TCATCGAATCTTTGAACGCACATTGCGCCCCTTGGCATTCCGAGGGGCATACCTGTTCGA
GCGTCATTGCA-CCCC-TCAAG-CCCTCCCC----GGCTTGGTGTTGAGCCGC---GCGT
---CCTC----GGGACGGGCTCGAACGGCAGTGGC-GGTCCAGCGCGCCTGCAAGTGCAG
T-AGG-CAT--CTCGTT-C-GCTTG-AACGGCGCG--CTCGGGTCCGGCCAGAC--AA--
-CCCCCC-----------GCAA--TCAAACCGTTTGACCTCGGATCAGGTAGGGATACCC
GCTGAACTTAAG--
>andina_MT936621_Colombia
CGTAGGTGAACCTGCGGAAGGATCATTACCGAGAAGAGGCGTC------CGCCTCGGGGG
--CTTCGG---CCCCTT-TC-TTCAC-ACCC-TGTGGAT-ACC-GAA-CCGGTGTTGCTT
TGGCGGCGCTCGG-CCGCC---GGAGAA-ACCGTCA-AAACCGTC-CTG-AACC-GATGT
CGTCTGAGTCCC-ATCG---AATTGAACTAAAAACTTTCAACAACGGATCTCTTGGTTCT
GGCATCGATGAAGAACGCAGCGAAATGCGATAAGTAATGTGAATTGCAGAATTCAGTGAA
TCATCGAATCTTTGAACGCACATTGCGCCCCTTGGCATTCCGAGGGGCATACCTGTTCGA
GCGTCATTGCA-CCCC-TCAAG-CCCTTCCC----GGCTTGGTGTTGAGCCGC---GCGT
---CCTC----GGGACGGGCTCGAACGGCAGTGGC-GGTCCAGCGCGCCTGCAAGTGCAG
T-AGG-CAT--ATCGTT-C-GCTTG-AACGGCGTG--CTCGGGTCCGGCCAGAC--AA--
-CCCCCC-----------GCAA--TCAAACCGTTTGACCTCGGATCAGGTAGGGATACCC
GCTGAACTTAAGCA
>fragilinata_AY173383_USA
-----------CTGCGGAAGGATCATTACCGAG-AGAGGCGTC------AGCCTCGGGGG
--CTTCGG---CCCCTT-TT-TTCAC-ACCC-TGTGGAT-ACC-GAA-CCGGTGTTGCTT
TGGCGGCGCGTGG-CCGCC---GGAGAA-ACCGTCA-AAACCTTT-CTG-AATA-GATGT
CGTCTGAGTCCT-ATCG---AATTGAACTAAAAACTTTCAACAACGGATCTCTTGGTTCT
GGCATCGATGAAGAACGCAGCGAAATGCGATAAGTAATGTGAATTGCAGAATTCAGTGAA
TCATCGAATCTTTGAACGCACATTGCGCCCCTTGGCATTCCGAGGGGCATACCTGTTCGA
GCGTCATTGCA-CCTC-TCAAG-CCCTCTCC----GGCTTGGTGTTGAGCTGT---GCGT
--CCCGC----GGGACGGGCTCGAACGGCAGTGGC-GGTCCGGCGCGCCTGCAAGTGCAG
T-AGG-CAT--ATCGTT-C-GCTTG-AACGGCGCG--CCCGGGTCCGGCCAGAC--AA--
-CCCCCTC----------GCAA--TCAAACCG----------------------------
--------------
>fragilinata_AY173384_USA
-----------CTGCGGAAGGATCATTACCGAG-AGAGGCGTC------AGCCTCGGGGG
--CTTCGG---CCCCTT-TT-TTCAC-ACCC-TGTGGAT-ACC-GAA-CCGGTGTTGCTT
TGGCGGCGCGTGG-CCGCC---GGAGAA-ACCGTCA-AAACCTTT-CTG-AATA-GATGT
CGTCTGAGTCCT-ATCG---AATTGAACTAAAAACTTTCAACAACGGATCTCTTGGTTCT
GGCATCGATGAAGAACGCAGCGAAATGCGATAAGTAATGTGAATTGCAGAATTCAGTGAA
TCATCGAATCTTTGAACGCACATTGCGCCCCTTGGCATTCCGAGGGGCATACCTGTTCGA
GCGTCATTGCA-CCTC-TCAAG-CCCTCTCC----GGCTTGGTGTTGAGCTGT---GCGT
--CCCGC----GGGACGGGCTCGAACGGCAGTGGC-GGTCCGGCGCGCCTGCAAGTGCAG
T-AGG-CAT--ATCGTT-C-GCTTG-AACGGCGCG--CCCGGGTCCGGCCAGAC--AA--
-CCCCCTC----------GCAA--TCAAACCG----------------------------
--------------
>fragilinata_AY173385_USA
-----------CTGCGGAAGGATCATTACCGAG-AGAGGCGTC------AGCCTCGGGGG
--CTTCGG---CCCCTT-TT-TTCAC-ACCC-TGTGGAT-ACC-GAA-CCGGTGTTGCTT
TGGCGGCGCGTGG-CCGCC---GGAGAA-ACCGTCA-AAACCTTT-CTG-AATA-GATGT
CGTCTGAGTCCT-ATCG---AATTGAACTAAAAACTTTCAACAACGGATCTCTTGGTTCT
GGCATCGATGAAGAACGCAGCGAAATGCGATAAGTAATGTGAATTGCAGAATTCAGTGAA
TCATCGAATCTTTGAACGCACATTGCGCCCCTTGGCATTCCGAGGGGCATACCTGTTCGA
GCGTCATTGCA-CCTC-TCAAG-CCCTCTCC----GGCTTGGTGTTGAGCTGT---GCGT
--CCCGC----GGGACGGGCTCGAACGGCAGTGGC-GGTCCGGCGCGCCTGCAAGTGCAG
T-AGG-CAT--ATCGTT-C-GCTTG-AACGGCGCG--CCCGGGTCCGGCCAGAC--AA--
-CCCCCTC----------GCAA--TCAAACCG----------------------------
--------------
>canariensis-cyano_KT281700_Canary-Islands
CGTAGGTGAACCTGCGGAAGGATCATTACCGAG-AGAGGCGTC------AGCCTCGGGGG
--CTTCGG---CTCCT--TC-TTCAC-ACCC-TGTGGAT-ACC-GAA-CCGGTGTTGCTT
TGGCGGCGCGTGG-CCGCC---GAAGAGAACCGTCA-AAACCTTT-TTG-AATA-GATGT
CGTCCGAGTCCT-GTCG---AATTGAACTAAAAACTTTCAACAACGGATCTCTTGGTTCT
GGCATCGATGAAGAACGCAGCGAAATGCGATAAGTAATGTGAATTGCAGAATTCAGTGAA
TCATCGAATCTTTGAACGCACATTGCGCCCCTTGGCATTCCGAGGGGCATACCTGTTCGA
GCGTCATTACA-CCCC-TCAAG-CCCTCTCC----GGCTTGGTGTTGAGCCGG---GCGT
--CCCTT----GGGACGGGCTCGAACGGCAGTGGC-GGTCCGGCGCGCCTGCAAGTGCAG
T-AGG-CAA-TATCGTT-C-GCTTG-AACGGCGCGC-CCCGGGTCCAGCCAGAC-AAA-C
CCCCCCTC----------GCAA--TCAAACCGTTTGACCTCGGATCAGGTAGGGATACCC
GCTGAACTT-----
>canariensis_KT281733_Ireland
CGTAGGTGAACCTGCGGAAGGATCATTACCGAG-AGAGGCGTC------AGCCTCGGGGG
--CTTCGG---CTCCT--TC-TTCAC-ACCC-TGTGGAT-ACC-GAA-CCGGTGTTGCTT
TGGCGGCGCGTGG-CCGCC---GAAGAGAACCGTCA-AAACCTTT-TTG-AATA-GATGT
CGTCCGAGTCCT-GTCG---AATTGAACTAAAAACTTTCAACAACGGATCTCTTGGTTCT
GGCATCGATGAAGAACGCAGCGAAATGCGATAAGTAATGTGAATTGCAGAATTCAGTGAA
TCATCGAATCTTTGAACGCACATTGCGCCCCTTGGCATTCCGAGGGGCATACCTGTTCGA
GCGTCATTACA-CCCC-TCAAG-CCCTCTCC----GGCTTGGTGTTGAGCCGT---GCGT
--CCCTT----GGGACGGGCTCGAACGGCAGTGGC-GGTCCGGCGCGCCTGCAAGTGCAG
T-AGG-CAA-TATCGTT-C-GCTTG-AACGGCGCGC-CCCGGGTCCAGCCAGAC-AAA-C
CCCCCCTC----------GCAA--TCAAACCGTTTGACCTCGGATCAGGTAGGGATACCC
GCTGAACTTAAG--
>canariensis_DQ419944_Canary-Islands
-----------------------------CGAG-AGAGGCGTC------AGCCTCGGGGG
--CTTCGG---CTCCT--TC-TTCAC-ACCC-TGTGGAT-ACC-GAA-CCGGTGTTGCTT
TGGCGGCGCGTGG-CCGCC---GAAGAGAACCGTCA-AAACCTTT-TTG-AATA-GATGT
CGTCCGAGTCCT-GTCG---AATTGAACTAAAAACTTTCAACAACGGATCTCTTGGTTCT
GGCATCGATGAAGAACGCAGCGAAATGCGATAAGTAATGTGAATTGCAGAATTCAGTGAA
TCATCGAATCTTTGAACGCACATTGCGCCCCTTGGCATTCCGAGGGGCATACCTGTTCGA
GCGTCATTACA-CCCC-TCAAG-CCCTCTCC----GGCTTGGTGTTGAGCCGT---GCGT
--CCCTT----GGGACGGGCTCGAACGGCAGTGGC-GGTCCGGCGCGCCTGCAAGTGCAG
T-AGG-CAA-TATCGTT-C-GCTTG-AACGGCGCG--CCCGGGTCCAGCCAGAC-AAA-C
CCCCCCTC----------GCAA--TCAAACCGT---------------------------
--------------
>lobarioides_KC732555_Colombia
CGTAGGTGAACCTGCGGAAGGATCATTACCGAG-AGAGGCGTC------AGCCTCGGGGG
--CTTCGG---CTCCT--TC-TTCAC-ACCC-TGTGGAT-ACC-GAA-CCGGTGTTGCTT
TGGCGGCGCGTGG-CCGCC---GGAGAA-ACCGAAA-AAACCTTT-TTG-AATA-GATGT
CGTCCGAGTCCT-GTCG---AATTGAACTAAAAACTTTCAACAACGGATCTCTTGGTTCT
GGCATCGATGAAGAACGCAGCGAAATGCGATAAGTAATGTGAATTGCAGAATTCAGTGAA
TCATCGAATCTTTGAACGCACATTGCGCCCCTTGGCATTCCGAGGGGCATACCTGTTCGA
GCGTCATTGCA-CCCC-TCAAG-CCCTCTTC----GGCTTGGTGTTGAGCCGT---GCGT
--CCCCC----GGGACGGGCTCGAACGGCAGTGGC-GGTCCGGCGCGCCTGCAAGTGCAG
T-A-G-CAT--ATCGTT-C-GCTTG-AACGGCGCG--TCCGGGTCCGGCCAGAC-AAA--
-CCCCCCC----------GCAA--TCAAACCGTTTGACCTCGGATCAGGTAGGGATACCC
GCTGAACTTAAGCA
>lobarioides-cyano_KC732634_Colombia
CGTAGGTGAACCTGCGGAAGGATCATTACCGAGAAGAGGCGTC------AGCCTCGGGGG
--CTTCGG---CTCCT--TC-TTCAC-ACCC-TGTGGAT-ACC-GAA-CCGGTGTTGCTT
TGGCGGCGCGTGG-CCGCC---GGAGAA-ACCGAAA-AAACCTTT-TTG-AATA-GATGT
CGTCCGAGTCCT-GTCG---AATTGAACTAAAAACTTTCAACAACGGATCTCTTGGTTCT
GGCATCGATGAAGAACGCAGCGAAATGCGATAAGTAATGTGAATTGCAGAATTCAGTGAA
TCATCGAATCTTTGAACGCACATTGCGCCCCTTGGCATTCCGAGGGGCATACCTGTTCGA
GCGTCATTGCA-CCCC-TCAAG-CCCTCTCC----GGCTTGGTGTTGAGCCGT---GCGT
--CCCTC----GGGACGGGCTCGAACGGCAGTGGC-GGTCCGGCGCGCCTGCAAGTGCAG
T-A-G-CAT--ATCGTT-C-GCTTG-AACGGCGCG--TCCGGGTCCGGCCAGAC-AAA--
-CCCCCCC----------GCAA--TCAAACCGTTTGACCTCGGATCAGGTAGGGATACCC
GCTGAACTTAAGCA
>carolinensis_AY173380_USA
-----------CTGCGGAAGGATCATTACCGAG-AGAGGCGTC------AGCCTCGGGGG
--CTTCGG---CTCCT--TC-TTCAC-ACCC-TGTGGAT-ACC-GAA-CCGGTGTTGCTT
TGGCGGCGCGTGG-CCGCC---GGAGAA-ACCGTCA-AAACCTTT-TTG-AATA-GATGT
CGTCCGAGTCTT-GTCG---AATTGAACTAAAAACTTTCAACAACGGATCTCTTGGTTCT
GGCATCGATGAAGAACGCAGCGAAATGCGATAAGTAATGTGAATTGCAGAATTCAGTGAA
TCATCGAATCTTTGAACGCACATTGCGCCCCTTGGCATTCCGAGGGGCATACCTGTTCGA
GCGTCATTGCA-CCCC-TCAAG-CCCTCTTC----GGCTTGGTGTTGAGTCGC---GCGT
--CCCCC----GGGACGGGCTCGAATGGCAGTGGC-GGTCCGGCGCGCCTGCAAGTGCAG
T-ANG-CAT--ATCGTT-C-GCTTG-AACGGCGCG--TTCGGGTCCGGCCAGAC--AA-C
CCCCCCCCCCC-------GCAA--TCAAACCG----------------------------
--------------
>carolinensis_AY173379_USA
-----------CTGCGGAAGGATCATTACCGAG-AGAGGCGTC------AGCCTCGGGGG
--CTTCGG---CTCCT--TC-TTCAC-ACCC-TGTGGAT-ACC-GAA-CCGGTGTTGCTT
TGGCGGCGCGTGG-CCGCC---GGAGAA-ACCGTCA-AAACCTTT-TTG-AATA-GATGT
CGTCCGAGTCTT-GTCG---AATTGAACTAAAAACTTTCAACAACGGATCTCTTGGTTCT
GGCATCGATGAAGAACGCAGCGAAATGCGATAAGTAATGTGAATTGCAGAATTCAGTGAA
TCATCGAATCTTTGAACGCACATTGCGCCCCTTGGCATTCCGAGGGGCATACCTGTTCGA
GCGTCATTGCA-CCCC-TCAAG-CCCTCTTC----GGCTTGGTGTTGAGTCGC---GCGT
--CCCCC----GGGACGGGCTCGAATGGCAATGGC-GGTCCGGCGCGCCTGCAAGTGCAG
T-ANG-CAT--ATCGTT-C-GCTTG-AACGGCGCG--TTCGGGTCCGGCCAGAC--AA-C
CCCCCCCCCCC-------GNAA--TAAAACCG----------------------------
--------------
>carolinensis_AY173381_USA
-----------CTGCGGAAGGATCATTACCGAG-AGAGGCGTC------AGCCTCGGGGG
--CTTCGG---CTCCT--TC-TTCAC-ACCC-TGTGGAT-ACC-GAA-CCGGTGTTGCTT
TGGCGGCGCGTGG-CCGCC---GGAGAA-ACCGTCA-AAACCTTT-TTG-AATA-GATGT
CGTCCGAGTCTT-GTCG---AATTGAACTAAAAACTTTCAACAACGGATCTCTTGGTTCT
GGCATCGATGAAGAACGCAGCGAAATGCGATAAGTAATGTGAATTGCAGAATTCAGTGAA
TCATCGAATCTTTGAACGCACATTGCGCCCCTTGGCATTCCGAGGGGCATACCTGTTCGA
GCGTCATTGCA-CCCC-TCAAG-CCCTCTTC----GGCTTGGTGTTGAGTCGC---GCGT
--CCCCC----GGGACGGGCTCGAATGGCAGTGGC-GGTCCGGCGCGCCTGCAAGTGCAG
T-AGG-CAT--ATCGTT-C-GCTTG-AACGGCGCG--TTCGGGTCCGGCCAGAC--AA-C
CCCCCCCCCCC-------GCAA--TAAAACCG----------------------------
--------------
>pseudolobaria_KC732653_Colombia
-----------CTGCGGAAGGATCATTACCGAG-AGAGGCGTC------AGCCTCGGGGG
--CTTCGG---CCCCT--TC-TTCAC-ACCC-TGTGGAT-ACC-GAA-CCGGTGTTGCTT
TGGCGGCGCGCGG-CCGCC---GGAGAA-ACCGTCC-CAACCTTT-TTG-AATA-GATGT
CGTCCGAGTCCT-GTCG---AATTGAACTAAAAACTTTCAACAACGGATCTCTTGGTTCT
GGCATCGATGAAGAACGCAGCGAAATGCGATAAGTAATGTGAATTGCAGAATTCAGTGAA
TCATCGAATCTTTGAACGCACATTGCGCCCCTTGGCATTCCGAGGGGCATACCTGTTCGA
GCGTCATTGCA-CCCC-TCAAG-CCCTCCCC----GGCTTGGTGTTGAGCCGT---GCGT
--CCCCC----GGGACGGGCTCGAACGGCAGTGGC-GGTCCGGCGCGCCTGCAAGTGCAG
T-AGG-CAT--ATCGTT-C-GCTTG-AACGGCGCG--TCCGGGTCCGGCCAGAC-AAA--
CCCCCCCC----------GCAA--TCAAACCGTTTGACCTCGGATCAGGTAGGGATACCC
GCTGAACTTAAGCA
>pseudolobaria_KC732650_Colombia
-----------CTGCGGAAGGATCATTACCGAG-AGAGGCGTC------AGCCTCGGGGG
--CTTCGG---CCCCT--TC-TTCAC-ACCC-TGTGGAT-ACC-GAA-CCGGTGTTGCTT
TGGCGGCGCGCGG-CCGCC---GGAGAA-ACCGTCC-CAACCTTT-TTG-AATA-GATGT
CGTCCGAGTCCT-GTCG---AATTGAACTAAAAACTTTCAACAACGGATCTCTTGGTTCT
GGCATCGATGAAGAACGCAGCGAAATGCGATAAGTAATGTGAATTGCAGAATTCAGTGAA
TCATCGAATCTTTGAACGCACATTGCGCCCCTTGGCATTCCGAGGGGCATACCTGTTCGA
GCGTCATTGCA-CCCC-TCAAG-CCCTCCCC----GGCTTGGTGTTGAGCCGT---GCGT
--CCCCC----GGGACGGGCTCGAACGGCAGTGGC-GGTCCGGCGCGCCTGCAAGTGCAG
T-AGG-CAT--ATCGTT-C-GCTTG-AACGGCGCG--TCCGGGTCCGGCCAGAC-AAA--
-CCCCCCC----------GCAA--TCAAACCGTTTGACCTCGGATCAGGTAGGGATACCC
GCTGAACTTAAGCA
>pseudolobaria-cyano_KC732649_Colombia
-------GAACCTGCGGAAGGATCATTACCGAG-AGAGGCGTC------AGCCTCGGGGG
--CTTCGG---CCCCT--TC-TTCAC-ACCC-TGTGGAT-ACC-GAA-CCGGTGTTGCTT
TGGCGGCGCGCGG-CCGCC---GGAGAA-ACCGTCC-CAACCTTT-TTG-AATA-GATGT
CGTCCGAGTCCT-GTCG---AATTGAACTAAAAACTTTCAACAACGGATCTCTTGGTTCT
GGCATCGATGAAGAACGCAGCGAAATGCGATAAGTAATGTGAATTGCAGAATTCAGTGAA
TCATCGAATCTTTGAACGCACATTGCGCCCCTTGGCATTCCGAGGGGCATACCTGTTCGA
GCGTCATTGCA-CCCC-TCAAG-CCCTCCCC----GGCTTGGTGTTGAGCCGT---GCGT
--CCCCC----GGGACGGGCTCGAACGGCAGTGGC-GGTCCGGCGCGCCTGCAAGTGCAG
T-AGG-CAT--ATCGTT-C-GCTTG-AACGGCGCG--TCCGGGTCCGGCCAGAC-AAA--
-CCCCCCC----------GCAA--TCAAACCGTTTGACCTCGGATCAGGTAGGGATACCC
GCTGAACTTAAGCA
>maculofuliginosa_KC732561_Colombia
-----------CTGCGGAAGGATCATTACCGAG-AGAGGCGTC------AGCCTCGGGGG
G-CTTCGG---CCCCT--TC-TTCAC-ACCC-TGTGGAT-ACC-GAA-CCGGTGTTGCTT
TGGCGGCGCGTGG-CCGCC---GGAGAA-ACCGTCC-AAACCTTT-TTG-AATA-GATGT
CGTCCGAGTCCT-GTCG---AATTGAACTAAAAACTTTCAACAACGGATCTCTTGGTTCT
GGCATCGATGAAGAACGCAGCGAAATGCGATAAGTAATGTGAATTGCAGAATTCAGTGAA
TCATCGAATCTTTGAACGCACATTGCGCCCCTTGGCATTCCGAGGGGCATACCTGTTCGA
GCGTCATTGCA-CCCC-TCAAG-CCCTCTCC----GGCTTGGTGTTGAGCCGT---GCGT
--CTCTC----GGGACGGGCTTGAACGGCAGTGGC-GGTCCGGCGCGCCTGCAAGTGCAG
T-AGG-CAT--ATCGTT-C-GCTTG-AACGGCGCG--TCCGGGTCCGGCCAGAC-AAA--
-CCCCCCC----------GCAA--TCAAACCGTTTGACCTCGGATCAGGTAGGGATACCC
GCTGAACTTAAGCA
>maculofuliginosa_KC732514_Colombia
CGTAGGTGAACCTGCGGAAGGATCATTACCGAG-AGAGGCGTC------AGCCTCGGGGG
G-CTTCGG---CCCCT--TC-TTCAC-ACCC-TGTGGAT-ACC-GAA-CCGGTGTTGCTT
TGGCGGCGCGTGG-CCGCC---GGAGAA-ACCGTCC-AAACCTTT-TTG-AATA-GATGT
CGTCCGAGTCCT-GTCG---AATTGAACTAAAAACTTTCAACAACGGATCTCTTGGTTCT
GGCATCGATGAAGAACGCAGCGAAATGCGATAAGTAATGTGAATTGCAGAATTCAGTGAA
TCATCGAATCTTTGAACGCACATTGCGCCCCTTGGCATTCCGAGGGGCATACCTGTTCGA
GCGTCATTGCA-CCCC-TCAAG-CCCTCTCC----GGCTTGGTGTTGAGCCGT---GCGT
--CTCTC----GGGACGGGCTTGAACGGCAGTGGC-GGTCCGGCGCGCCTGCAAGTGCAG
T-AGG-CAT--ATCGTT-C-GCTTG-AACGGCGCG--TCCGGGTCCGGCCAGAC-AAA--
-CCCCCCC----------GCAA--TCAAACCGTTTGACCTCGGATCAGGTAGGGATACCC
GCTGAACTTAAGCA
>maculofuliginosa_KC732515_Colombia
CGTAGGTGAACCTGCGGAAGGATCATTACCGAG-AGAGGCGTC------AGCCTCGGGGG
G-CTTCGG---CCCCT--TC-TTCAC-ACCC-TGTGGAT-ACC-GAA-CCGGTGTTGCTT
TGGCGGCGCGTGG-CCGCC---GGAGAA-ACCGTCC-AAACCTTT-TTG-AATA-GATGT
CGTCCGAGTCCT-GTCG---AATTGAACTAAAAACTTTCAACAACGGATCTCTTGGTTCT
GGCATCGATGAAGAACGCAGCGAAATGCGATAAGTAATGTGAATTGCAGAATTCAGTGAA
TCATCGAATCTTTGAACGCACATTGCGCCCCTTGGCATTCCGAGGGGCATACCTGTTCGA
GCGTCATTGCA-CCCC-TCAAG-CCCTCTCC----GGCTTGGTGTTGAGCCGT---GCGT
--CTCTC----GGGACGGGCTTGAACGGCAGTGGC-GGTCCGGCGCGCCTGCAAGTGCAG
T-AGG-CAT--ATCGTT-C-GCTTG-AACGGCGCG--TCCGGGTCCGGCCAGAC-AAA--
-CCCCCCC----------GCAA--TCAAACCGTTTGACCTCGGATCAGGTAGGGATACCC
GCTGAACTTAAGCA
>neopulmonarioides_KC732633_Colombia
CGTAGGTGAACCTGCGGAAGGATCATTACCGAG-AGAGGCGTC------AGCCTCGGGGG
--CTTCGG---CCCCT--TC-TTCAC-ACCC-TGTGGAT-ACC-GAA-CCGGTGTTGCTT
TGGCGGCGCGTGG-CCGCC---GGAGAA-ACCGTCG-AAACCTTT-GTG-AATA-GATGT
TGTCCGAGTCCT-GTCG---AATTGAACTAAAAACTTTCAACAACGGATCTCTTGGTTCT
GGCATCGATGAAGAACGCAGCGAAATGCGATAAGTAATGTGAATTGCAGAATTCAGTGAA
TCATCGAATCTTTGAACGCACATTGCGCCCCTTGGCATTCCGAGGGGCATACCTGTTCGA
GCGTCATTACA-CCCC-TCAAG-CCCTCTTT----GGCTTGGTGTTGAGCCGT---ACGT
--CCCCC----GGGACGGGCTTGAACGGCAGTGGC-GGTCCGGCGCGCCTGCAAGTGCAG
T-AGG-CAT--CTCGTT-C-GCTTG-AACGGCGCG--TCCGGGTCCGGCCAGACCAAA--
-CCCCCCC----------GCAA--TCAAACCGTTTGACCTCGGATCAGGTAGGGATACCC
GCTGAACTTAAGCA
>neopulmonarioides_KC732628_Colombia
CGTAGGTGAACCTGCGGAAGGATCATTACCGAG-AGAGGCGTC------AGCCTCGGGGG
--CTTCGG---CCCCT--TC-TTCAC-ACCC-TGTGGAT-ACC-GAA-CCGGTGTTGCTT
TGGCGGCGCGTGG-CCGCC---GGAGAA-ACCGTCG-AAACCTTT-GTG-AATA-GATGT
TGTCCGAGTCCT-GTCG---AATTGAACTAAAAACTTTCAACAACGGATCTCTTGGTTCT
GGCATCGATGAAGAACGCAGCGAAATGCGATAAGTAATGTGAATTGCAGAATTCAGTGAA
TCATCGAATCTTTGAACGCACATTGCGCCCCTTGGCATTCCGAGGGGCATACCTGTTCGA
GCGTCATTACA-CCCC-TCAAG-CCCTCTTT----GGCTTGGTGTTGAGCCGT---ACGT
--CCCCC----GGGACGGGCTTGAACGGCAGTGGC-GGTCCGGCGCGCCTGCAAGTGCAG
T-AGG-CAT--CTCGTT-C-GCTTG-AACGGCGCG--TCCGGGTCCGGCCAGAC-AAA--
-CCCCCCC----------GCAA--TCAAACCGTTTGACCTCGGATCAGGTAGGGATACCC
G-------------
>neopulmonarioides-cyano_KC732636_Colombia
------------TGCGGAAGGATCATTACCGAGAAGAGGCGTC-------GCCTCGGGGG
--CTTCGG---CCCCT--TC-TTCAC-ACCC-TGTGGAT-ACC-GAA-CCGGTGTTGCTT
TGGCGGCGCGTGG-CCGCC---GGAGAA-ACCGTCG-AAACCTTT-GTG-AATA-GATGT
TGTCCGAGTCCT-GTCG---AATTGAACTAAAAACTTTCAACAACGGATCTCTTGGTTCT
GGCATCGATGAAGAACGCAGCGAAATGCGATAAGTAATGTGAATTGCAGAATTCAGTGAA
TCATCGAATCTTTGAACGCACATTGCGCCCCTTGGCATTCCGAGGGGCATACCTGTTCGA
GCGTCATTACA-CCCC-TCAAG-CCCTCTTT----GGCTTGGTGTTGAGCCGT---ACGT
--CCCCC----GGGACGGGCTTGAACGGCAGTGGC-GGTCCGGCGCGCCTGCAAGTGCAG
T-AGG-CAT--CTCGTT-C-GCTTG-AACGGCGCG--TCCGGGTCCGGCCAGAC-AAA--
-CCCCCCC----------GCAA--TCAAACCGTTTGACCTCGGATCAGGTAGGGATACCC
GCTGAACTTAAGCA
>sublimbata_AB245118_Japan
CGTAGGTGAACCTGCGGAAGGATCATTACCGAGAAGAGGCGTC------AGCCTCAGGGG
--CTTCGG---CTCCTT-TC-TTCAC-ACCC-TGTGGAT-ACC-GAA-CCGGTGTTGCTT
TGGCGGCGCATGG-CCGCC---GGAGGA-ACCGTCA-AAACCGTC-CTGAAATA-GATGT
CGTCCGAGTTAT-ATCG---AATCGGAATAAAAACTTTCAACAACGGATCTCTTGGTTCT
GGCATCGATGAAGAACGCAGCGAAATGCGATAAGTAATGTGAATTGCAGAATTCAGTGAA
TCATCGAATCTTTGAACGCACATTGCGCCCCTTGGCATTCCGAGGGGCATACCTGTTCGA
GCGTCATTGCA-CCTC-TCAAG-CCTTCTCT----GGCTTGGTGTTGAGCCGC---GCGT
--CTCGC----GGGACGGGCTCGAACGGCAGTGGC-GGTCCGGCGCGTCTGCAAGTGCAG
T-AGA-CAT--ATCGTT-C-GCTTG-AACGGCGCG--CCTGGGTCCGGCCAGAC--AA--
-CCTCCCCCC--------GCAA--TCAAATCGTTTGACCTCGGATCAGGTAGGGATACCC
GCTGAACTTAAGCA
>sublimbata_KT281699_Reunion
--------------------------------------GCGTC------AGCCTCGGGGG
--CTTCGG---CTCCTT-TC-TTCAC-ACCC-TGTGGAT-ACC-GAA-CCGGTGTTGCTT
TGGCGGCGCATGG-CCGCC---GGAGGA-ACCGTCA-AAACCGTC-CTGAAATA-GATGT
CGTCCGAGTTAT-ATCG---AATCGGAATAAAAACTTTCAACAACGGATCTCTTGGTTCT
GGCATCGATGAAGAACGCAGCGAAATGCGATAAGTAATGTGAATTGCAGAATTCAGTGAA
TCATCGAATCTTTGAACGCACATTGCGCCCCTTGGCATTCCGAGGGGCATACCTGTTCGA
GCGTCATTGCA-CCTC-TCAAG-CCTTCTCC----GGCTTGGTGTTGAGCCGC---GCGT
--CTCGC----GGGACGGGCTCGAACGGCAGTGGC-GGTCCGGCGCGTCTGCAAGTGCAG
T-AGA-CAT--ATCGTT-C-GCTTG-AACGGCGCG--CCTGGGTCCGGCCAGAC--AA--
-CCTCCCCCC--------GCAA--TCAAATCGTTTGACCTCGGATCAGGTAGGGATACCC
GCTGAACTTAAGCA
>sublimbata_AB245123_Japan
CGTAGGTGAACCTGCGGAAGGATCATTACCGAGAAGAGGCGTC------AGCCTCGGGGG
--CTTCGG---CTCCTT-TC-TTCAC-ACCC-TGTGGAT-ACC-GAA-CCGGTGTTGCTT
TGGCGGCGCATGG-CCGCC---GGAGGA-ACCGTCA-AAACCGTC-CTGAAATA-GATGT
CGTCCGAGTTAT-ATCG---AATCGGAATAAAAACTTTCAACAACGGATCTCTTGGTTCT
GGCATCGATGAAGAACGCAGCGAAATGCGATAAGTAATGTGAATTGCAGAATTCAGTGAA
TCATCGAATCTTTGAACGCACATTGCGCCCCTTGGCATTCCGAGGGGCATACCTGTTCGA
GCGTCATTGCA-CCTC-TCAAG-CCTTCTCC----GGCTTGGTGTTGAGCCGC---GCGT
--CTCGC----GGGACGGGCTCGAACGGCAGTGGC-GGTCCGGCGCGTCTGCAAGTGCAG
T-AGA-CAT--ATCGTT-C-GCTTG-AACGGCGCG--CCTGGGTCCGGCCAGAC--AA--
-CCTCCCCCC--------GCAA--TCAAATCGTTTGACCTCGGATCAGGTAGGGATACCC
GCTGAACTTAAGCA
>beauvoisii_KC732707_Colombia
--TAGGTGAACCTGCGGAAGGATCATTACCGAGAAGAGGCGTC------AGCCTCGGGGG
--CTTCGG---CTCCTT-TT-TTCAC-ACCC-TGTGGAT-ACC-GAA-CCGGTGTTGCTT
TGGCGGCGCATGG-CCGCC---GGAGGA-ACCGTCA-AAACCGTC-CTGAAATA-GATGT
CGTCCGAGTCCT-ATCG---AATCGAAATAAAAACTTTCAACAACGGATCTCTTGGTTCT
GGCATCGATGAAGAACGCAGCGAAATGCGATAAGTAATGTGAATTGCAGAATTCAGTGAA
TCATCGAATCTTTGAACGCACATTGCGCCCCTTGGCATTCCGAGGGGCATACCTGTTCGA
GCGTCGTTGCA-CCCC-TCAAG-CCTTCTCC----GGCTTGGTGTTGAGTCGC---GCGT
--CTCGC----GGGACGGGCTCGAACGGCAGTGGC-GGTCCGGCGCGTCTGCAAGTGCAG
T-AGA-CAT--ATCATT-C-GCTTG-AACGGCGTG--CCCGGGTCCGGCCAGAC--AA--
-CCCCCCC----------GCAA--TCAAACCGTTTGACCTCGGATCAGGTA---------
--------------
>beauvoisii_AY173378_USA
-----------CTGCGGAAGGATCATTACCGAGAAGAGGCGTC------AGCCTCGGGGG
--CTTCGG---CTCCTT-TT-TTCAC-ACCC-TGTGGAT-ACC-GAA-CCGGTGTTGCTT
TGGCGGCGCATGG-CCGCC---GGAGGA-ACCGTCA-AAACCGTC-CTGAAATA-GATGT
CGTCCGAGTCCT-ATCG---AATCGAAATAAAAACTTTCAACAACGGATCTCTTGGTTCT
GGCATCGATGAAGAACGCAGCGAAATGCGATAAGTAATGTGAATTGCAGAATTCAGTGAA
TCATCGAATCTTTGAACGCACATTGCGCCCCTTGGCATTCCGAGGGGCATACCTGTTCGA
GCGTCATTGCA-CCCC-TCAAG-CCTTCTCC----GGCTTGGTGTTGAGCCGC---GCGT
--CTCGC----GGGACGGGCTCGAACGGCAGTGGC-GGTCCGGCGCGTCTGCAAGTGCAG
T-AGA-CAT--ATCATT-C-GCTTG-AACGGCGTG--CCCGGGTCCGGCCAGAC--AA--
-CCCCCCC----------GCAA--TCAAACCG----------------------------
--------------
>beauvoisii_AY173372_USA
-----------CTGCGGAAGGATCATTACCGAGAAGAGGCGTC------AGCCTCGGGGG
--CTTCGG---CTCCTT-TT-TTCAC-ACCC-TGTGGAT-ACC-GAA-CCGGTGTTGCTT
TGGCGGCGCATGG-CCGCC---GGAGGA-ACCGTCA-AAACCGTC-CTGAAATA-GATGT
CGTCCGAGTCCT-ATCG---AATCGAAATAAAAACTTTCAACAACGGATCTCTTGGTTCT
GGCATCGATGAAGAACGCAGCGAAATGCGATAAGTAATGTGAATTGCAGAATTCAGTGAA
TCATCGAATCTTTGAACGCACATTGCGCCCCTTGGCATTCCGAGGGGCATACCTGTTCGA
GCGTCATTACA-CCCC-TCAAG-CCTTCTCC----GGCTTGGTGTTGAGCCGC---GCGT
--CTCGC----GGGACGGGCTCGAACGGCAGTGGC-GGTCCGGCGCGTCTGCAAGTGCAG
T-AGA-CAT--ATCATT-C-GCTTG-AACGGCGTG--CCCGGGTCCGGCCAGAC--AA--
-CCCCCCC----------GCAA--TCAAACCG----------------------------
--------------
>amboroensis_T38-9899a_Bolivia
CGTAGGTGRACCTGCGGAAGGATCATTACCGAGAAGAGGCGTC------CGCCTCGGGGG
--CTTCGG---CCCCTT-TC-TTCAC-ACCC-CGTGGAT-ACC-GAA-CCGGTGTTGCTT
TGGCGGCGCGTGG-CNGNN---GGNNNN-NCCGTNN-CAACCGYC-CTG-AATA-GATGT
CGTCTGAGTCCT-ATCR---AATTGAACTAAAAACTTTCAACAACGGATCTCTTGNTTCT
GGCATCGATGAASAACGCAGCGAAATGCGATAAGTAATGTGAATTGCAGAATTCAGTGAA
TCATCGNNTCTTTGAACGNACATTGMGCCCCTTGGCATTCCGAGGGGCATACCTGTTCKA
GCGTCATTGCA-CCCC-TCAAG-CCCCCTCC----GGCTTGGTGTTGAGCCGC---KCGT
--CTCTC----GNNACGGGCTCKAACGGCAGTGGC-GGTCCGGCGCGCCTGCAAGTGCRK
T-AGG-CAT--ATCGTT-C-GCTTG-AACGGCGCG--CCCGGGTCCGGCCAGAC-CAA--
-CCCCCCC----------GCAA--TCAAACCGTTTGACCTCGGATCAGGTAGGGATACCC
GCTGAACTTAAKCA
>amboroensis_T37-9899_Bolivia
CGTAGGTGAACCTGCGGAAGGATCATTACCGAGAAGAGGCGTC------CGCCTCGGGGG
--CTTCGG---CCCCTT-TC-TTCAC-ACCC-CGTGGAT-ACC-GAA-CCGGTGTTGCTT
TGGCGGCGCGTGG-CCGCC---GGAGAA-ACCGTCA-CAACCGTC-CTG-AATA-GATGT
CGTCTGAGTCCT-ATCG---AATTGAACTAAAAACTTTCAACAACGGATCTCTTGGTTCT
GGCATCGATGAAGAACGCAGCGAAATGCGATAAGTAATGTGAATTGCAGAATTCAGTGAA
TCATCGAATCTTTGAACGCACATTGCGCCCCTTGGCATTCCGAGGGGCATACCTGTTCGA
GCGTCATTGCA-CCCC-TCAAG-CCCCCTCC----GGCTTGGTGTTGAGCCGT---GCGT
--CTCTC----GGGACGGGCTCGAACGGCAGTGGC-GGTCCGGCGCGCCTGCAAGCGCAG
T-AGG-CAT--ATCGTT-C-GCTTG-AACGGCGTG--CCCGGGTCCGGCCAGAC-CAA--
-CCCCCCC----------GCAA--TCAAACCGTTTGACCTCGGATCAGGTAGGGATACCC
GCTGAACTTAAGCA
>rhizinata_KC732492_Colombia
-----------CTGCGGAAGGATCATTACCGAGAAGAGGCGTC------TGCCTCGGGGG
--CTTCGG---CCCCTC-TT-TTCAC-ACCC-TGTGGAT-ACC-GAA-CCGGTGTTGCTT
TGGCGGCGCGTGGGCCGCC---GGAGAA-ACCGTCA-AAACCGTC-CTG-AACA-GATGT
CGTCTGAGTCCT-ATCG---AATTGAACTAAAAACTTTCAACAACGGATCTCTTGGTTCT
GGCATCGATGAAGAACGCAGCGAAATGCGATAAGTAATGTGAATTGCAGAATTCAGTGAA
TCATCGAATCTTTGAACGCACATTGCGCCCCTTGGCATTCCGAGGGGCATACCTGTTCGA
GCGTCATTGCA-CCCC-TCGAG-CCTTCTCC----GGCTTGGTGTTGAGCCGC---GCGT
--CCCTC----GGGACGGGCTCGAACGGCAGTGGC-GGTCCGGCGCGCCTGCAAGTGCAG
T-AGG-CAT--ATCGTT-C-GCTTG-AACGGCGCG--CCCGGGTCCGGCCAGAC--AA--
-CCCCCC-----------GCAA--TCAAACCGTTTGACCTCGGATCAGGTAGGGATACCC
GCTGAACTTAAGCA
>rhizinata_KC732541_Colombia
CGTAGGTGAACCTGCGGAAGGATCATTACCGAGAAGAGGCGTC------TGCCTCGGGGG
--CTTCGG---CCCCTT-TT-TTCAC-ACCC-TGTGGAT-ACC-GAA-CCGGTGTTGCTT
TGGCGGCGCGTGGGCCGCC---GGAGAA-ACCGTCA-AAACCGTC-CTG-AACA-GATGT
CGTCTGAGTCCT-ATCG---AATTGAACTAAAAACTTTCAACAACGGATCTCTTGGTTCT
GGCATCGATGAAGAACGCAGCGAAATGCGATAAGTAATGTGAATTGCAGAATTCAGTGAA
TCATCGAATCTTTGAACGCACATTGCGCCCCTTGGCATTCCGAGGGGCATACCTGTTCGA
GCGTCATTGCA-CCCC-TCGAG-CCTTCTCC----GGCTTGGTGTTGAGCCGC---GCGT
--CCCTC----GGGACGGGCTCGAACGGCAGTGGC-GGTCCGGCGCGCCTGCAAGTGCAG
T-AGG-CAT--ATCGTT-C-GCTTG-AACGGCGCG--CCCGGGTCCGGCCAGAC--AA--
-CCCCCC-----------GCAA--TCAAACCGTTTGACCTCGGATCAGGTAGGGATACCC
GCTGAACTTAAGCA
>rhizinata_KC732613_Colombia
CGTAGGTGAACCTGCGGAAGGATCATTACCGAGAAGAGGCGTC------TGCCTCGGGGG
--CTTCGG---CCCCTT-TT-TTCAC-ACCC-TGTGGAT-ACC-GAA-CCGGTGTTGCTT
TGGCGGCGCGTGGGCCGCC---GGAGAA-ACCGTCA-AAACCGTC-CTG-AACA-GATGT
CGTCTGAGTCCT-ATCG---AATTGAACTAAAAACTTTCAACAACGGATCTCTTGGTTCT
GGCATCGATGAAGAACGCAGCGAAATGCGATAAGTAATGTGAATTGCAGAATTCAGTGAA
TCATCGAATCTTTGAACGCACATTGCGCCCCTTGGCATTCCGAGGGGCATACCTGTTCGA
GCGTCATTGCA-CCCC-TCGAG-CCTTCTCC----GGCTTGGTGTTGAGCCGC---GCGT
--CCCTC----GGGACGGGCTCGAACGGCAGTGGC-GGTCCGGCGCGCCTGCAAGTGCAG
T-AGG-CAT--ATCGTT-C-GCTTG-AACGGCGCG--CCCGGGTCCGGCCAGAC--AA--
-CCCCCC-----------GCAA--TCAAACCGTTTGACCTCGGATCAGGTAGGGATACCC
GCTGAACTTAAGCA
>laciniata_MG367399_Costa-Rica
CGTAGGTGAACCTGCGGAAGGATCATTACCGAGAAGAGGCGTC------AGCCTCGGGGG
--CTTCGG---CTCCTT-TC-TTCAC-ACCC-TGTGGAT-ACC-GAA-CCGGTGTTGCTT
TGGCGGCGCGTGG-CCGCC---GGAGAA-ACCGTCA-AAACCGTC-CTG-AATA-GATGT
TGTCTGAGTCTA-ATCG---AATCGAACTAAAAACTTTCAACAACGGATCTCTTGGTTCT
GGCATCGATGAAGAACGCAGCGAAATGCGATAAGTAATGTGAATTGCAGAATTCAGTGAA
TCATCGAATCTTTGAACGCACATTGCGCCCCTTGGCATTCCGAGGGGCATACCTGTTCGA
GCGTCATTGCA-CCTC-TCAAG-CTCTCTCC----GGCTTGGTGTTGAGCCGC---GCGT
--CCCTC----GGGACGGGCTTGAACGACAGTGGC-GGTCCGGCGCGCCTGCAAGTGCAG
T-AAG-CAT--ATCGTT-C-GCTTG-AACGGCGCG--CCCGGTTCCGGCCAGAC--AA--
CCCCCCTT----------GCAA--TCAAACCGTTTGACCTCGGATCAG------------
--------------
>weigelii_MN065897_Puerto-Rico
CGTAGGTGAACCTGCGGAAGGATCATTACCGAGAAGAGGCGTC------CGCCTCGGGGG
--CTTCGG---CCCCTT-TC-TTCAC-ACCC-TGTGGAT-ACC-CAA-CCGGTGTTGCTT
TGGCGGCGCACGA-CCGCC---GGAGGA-ACCGTCA-AAACCGTC-CTG-AATA-GATGT
CGTCCGAGTCCT-ATCG---AATTGAACTAAAAACTTTCAACAACGGATCTCTTGGTTCT
GGCATCGATGAAGAACGCAGCGAAATGCGATAAGTAATGTGAATTGCAGAATTCAGTGAA
TCATCGAATCTTTGAACGCACATTGCGCCCCTTGGCATTCCGAGGGGCATACCTGTTCGA
GCGTCATTGCA-CCCC-TCAAG-CTCTCTCT----GGCTTGGTGTTGAGCCGC---GCGT
--CTCTC----GGGACGGGCTCGAACGGCAGTGGC-GGTCCGGCGCGCCTGCAAGTGCAG
T-AGG-CAT--ATCGTT-C-GCTTG-AACGGCGCG--CTCGGGTCTGGCCAGAC--AA--
-CCTCCTTC---------GCAA--TCAAACCGTTTGACCTCGGATCAGGTAGGGATACCC
GCTGAACTTAAGCA
>weigelii_MN065896_Puerto-Rico
CGTAGGTGAACCTGCGGAAGGATCATTACCGAGAAGAGGCGTC------CGCCTCGGGGG
--CTTCGG---CCCCTT-TC-TTCAC-ACCC-TGTGGAT-ACC-CAA-CCGGTGTTGCTT
TGGCGGCGCACGA-CCGCC---GGAGGA-ACCGTCA-AAACCGTC-CTG-AATA-GATGT
CGTCCGAGTCCT-ATCG---AATTGAACTAAAAACTTTCAACAACGGATCTCTTGGTTCT
GGCATCGATGAAGAACGCAGCGAAATGCGATAAGTAATGTGAATTGCAGAATTCAGTGAA
TCATCGAATCTTTGAACGCACATTGCGCCCCTTGGCATTCCGAGGGGCATACCTGTTCGA
GCGTCATTGCA-CCCC-TCAAG-CTCTCTCT----GGCTTGGTGTTGAGCCGC---GCGT
--CTCTC----GGGACGGGCTCGAACGGCAGTGGC-GGTCCGGCGCGCCTGCAAGTGCAG
T-AGG-CAT--ATCGTT-C-GCTTG-AACGGCGCG--CTCGGGTCTGGCCAGAC--AA--
-CCTCCTTC---------GCAA--TCAAACCGTTTGACCTCGGATCAGGTAGGGATACCC
GCTGAACTTAAGCA
>weigelii_KC732483_Colombia
--------------------GATCATTACCGAGAAGAGGCGTC------CGCCTCGGGGG
--CTTCGG---CCCCTT-TC-TTCAC-ACCC-TGTGGAT-ACC-CAA-CCGGTGTTGCTT
TGGCGGCGCACGA-CCGCC---GGAGGA-ACCGTCA-AAACCGTC-CTG-AATA-GATGT
CGTCCGAGTCCT-ATCG---AATTGAACTAAAAACTTTCAACAACGGATCTCTTGGTTCT
GGCATCGATGAAGAACGCAGCGAAATGCGATAAGTAATGTGAATTGCAGAATTCAGTGAA
TCATCGAATCTTTGAACGCACATTGCGCCCCTTGGCATTCCGAGGGGCATACCTGTTCGA
GCGTCATTGCA-CCCC-TCAAG-CTCTCTCT----GGCTTGGTGTTGAGCCGC---GCGT
--CTCTC----GGGACGGGCTCGAACGGCAGTGGC-GGTCCGGCGCGCCTGCAAGTGCAG
T-AGG-CAT--ATCGTT-C-GCTTG-AACGGCGCG--CTCGGGTCTGGCCAGAC--AA--
-CCTCCTTC---------GCAA--TCAAACCGTTTGACCTCGGATCAGGTAGGGATACCC
GCTGAACTTAAGCA
>weigelii_MZ292976_Bolivia
CGTAGGTGAACCTGCGGAAGGATCATTACCGAGAAGAGGCGTC------CGCCTCGGGGG
--CTTCGG---CCCCTT-TC-TTCAC-ACCC-TGTGGAT-ACC-CAA-CCGGTGTTGCTT
TGGCGGCGCACGA-CCGTC---GGAGGA-ACCGTCA-AAACCGTC-CTG-AATA-GATGT
CGTCCGAGTCCT-ATCG---AATTGAACTAAAAACTTTCAACAACGGATCTCTTGGTTCT
GGCATCGATGAAGAACGCAGCGAAATGCGATAAGTAATGTGAATTGCAGAATTCAGTGAA
TCATCGAATCTTTGAACGCACATTGCGCCCCTTGGCATTCCAAGGGGCATACCTGTTCGA
GCGTCATTGCA-CCCC-TCAAG-CTCTCTCT----GGCTTGGTGTTGAGCCGC---GCGT
--CTCTC----GGGACGGGCTCGAACGGCAGTGGC-GGTCCGGCGCGCCTGCAAGTGCAG
T-AGG-CAT--ATCGTT-C-GCTTG-AACGCGCCG--CTCGGGTCCGGCCAGAC--AA--
-CCTCCTTC---------GCAA--TCAAACCGTTTGACCTCGGATCAGGTAGGGATACCC
GCTGAACTTAAGCA
>weigelii_MZ292977_Bolivia
CGTAGGTGAACCTGCGGAAGGATCATTACCGAGAAGAGGCGTC------CGCCTCGGGGG
--CTTCGG---CCCCTT-TC-TTCAC-ACCC-TGTGGAT-ACC-CAA-CCGGTGTTGCTT
TGGCGGCGCACGA-CCGCC---GGAGGA-ACCGTCA-AAACCGTC-CTG-AATA-GATGT
CGTCCGAGTCCT-ATCG---AATTGAACT-AAAACTTTCAACAACGGATCTCTTGGTTCT
GGCATCGATGAAGAACGCAGCGAAATGCGATAAGTAATGTGAATTGCAGAATTCAGTGAA
TCATCGAATCTTTGAACGCACATTGCGCCCCTTGGCATTCCGAGGGGCATACCTGTTCGA
GCGTCATTGCA-CCCC-TCAAG-CTCTCTTT----GGCTTGGTGTTGAGCCGC---GCGT
--CTCTC----GGGACGGGCTCGAACGGCAGTGGC-GGTCCGGCGCGCCTGCAAGTGCAG
T-AGG-CAT--ATCGTT-C-GCTTG-AACGGCGCG--CTCGGGTCCGGCCAGAC--AA--
-CCTCCTTC---------GCAA--TCAAACCGTTTGACCTCGGATCAGGTAGGGATACCC
GCTGAACTTAAGCA
>weigelii_KC732484_Colombia
CGTAGGTGAACCTGCGGAAGGATCATTACCGAGAAGAGGCGTC------CGCCTCGGGGG
--CTTCGG---CCCCTT-TC-TTCAC-ACCC-TGTGGAT-ACC-CAA-CCGGTGTTGCTT
TGGCGGCGCACGA-CCGCC---GGAGGA-ACCGTCA-AAACCGTC-CTG-AATA-GATGT
CGTCCGAGTCCT-ATCG---AATTGAACTAAAAACTTTCAACAACGGATCTCTTGGTTCT
GGCATCGATGAAGAACGCAGCGAAATGCGATAAGTAATGTGAATTGCAGAATTCAGTGAA
TCATCGAATCTTTGAACGCACATTGCGCCCCTTGGCATTCCGAGGGGCATACCTGTTCGA
GCGTCATTGCA-CCCC-TCAAG-CTCTCTCT----GGCTTGGTGTTGAGTCGC---GCGT
--CTCTC----GGGATGGGCTCGAACGGCAGTGGC-GGTCCGGCGCGCCTGCAAGTGCAG
T-AGG-CAT--ATCGTT-C-GCTTG-AACGGCGCG--CTCGGGTCCGGCCAGAC--AA--
-CCTCCTTC---------GCAA--TCAAACCGTTTGACCTCGGATCAGGTAGGGATACCC
GCTGAACTTAAGCA
>borinquensis_MN065856_Puerto-Rico
CGTAGGTGAACCTGCGGAAGGATCATTACCGAGAAGAGGCGTC------AGCCTCGGGGG
--CTTCGG---CCCCTT-TC-TTCAC-ACCC-TGTGGAT-ACC-GAA-CCGGTGTTGCTT
TGGCGGCGCGCGG-CCGCC---GGAGAA-ACCGTCAAAAACCGTC-CTG-GATA-GATGT
CGTCCGAGTCCT-ATCG---AATCAAACTAAAAACTTTCAACAACGGATCTCTTGGTTCT
GGCATCGATGAAGAACGCAGCGAAATGCGATAAGTAATGTGAATTGCAGAATTCAGTGAA
TCATCGAATCTTTGAACGCACATTGCGCCCCTTGGCATTCCGAGGGGCATACCTGTTCGA
GCGTCATTGCA-CCCC-TCAAG-CCCCTTCC----GGCTTGGTGTTGAGCCGC---GCGT
--CCCTC----GGGACGGGCTCGAACGGCAGTGGC-GGTCCGGCGCGCCGGCAAGTGCAG
T-AGG-CAT--ATCGTT-C-GCTTG-AACGGCGCG--CCTGGGTCCGGCCAGAC-AAA--
CCCCCCTT----------GCAA--TCAAACCGTTTGACCTCGGATCAGGTAGGGATACCC
GCTGAACTTAAGCA
>borinquensis_MN065857_Puerto-Rico
-GTAGGTGAACCTGCGGAAGGATCATTACCGAGAAGAGGCGTC------AGCCTCGGGGG
--CTTCGG---CCCCTT-TC-TTCAC-ACCC-TGTGGAT-ACC-GAA-CCGGTGTTGCTT
TGGCGGCGCGCGG-CCGCC---GGAGAA-ACCGTCAAAAACCGTC-CTG-GATA-GATGT
CGTCCGAGTCCT-ATCG---AATCAAACTAAAAACTTTCAACAACGGATCTCTTGGTTCT
GGCATCGATGAAGAACGCAGCGAAATGCGATAAGTAATGTGAATTGCAGAATTCAGTGAA
TCATCGAATCTTTGAACGCACATTGCGCCCCTTGGCATTCCGAGGGGCATACCTGTTCGA
GCGTCATTGCA-CCCC-TCAAG-CCCCTTCC----GGCTTGGTGTTGAGCCGC---GCGT
--CCCTC----GGGACGGGCTCGAACGGCAGTGGC-GGTCCGGCGCGCCGGCAAGTGCAG
T-AGG-CAT--ATCGTT-C-GCTTG-AACGGCGCG--CCTGGGTCCGGCCAGAC-AAA--
CCCCCCTT----------GCAA--TCAAACCGTTTGACCTCGGATCAGGTAGGGATACCC
--------------
>borinquensis_MG367397_Puerto-Rico
CGTAGGTGAACCTGCGGAAGGATCATTACCGAGAAGAGGCGTC------AGCCTCGGGGG
--CTTCGG---CCCCTT-TC-TTCAC-ACCC-TGTGGAT-ACC-GAA-CCGGTGTTGCTT
TGGCGGCGCGCGG-CCGCC---GGAGAA-ACCGTCAAAAACCGTC-CTG-GATA-GATGT
CGTCCGAGTCCT-ATCG---AATCAAACTAAAAACTTTCAACAACGGATCTCTTGGTTCT
GGCATCGATGAAGAACGCAGCGAAATGCGATAAGTAATGTGAATTGCAGAATTCAGTGAA
TCATCGAATCTTTGAACGCACATTGCGCCCCTTGGCATTCCGAGGGGCATACCTGTTCGA
GCGTCATTGCA-CCCC-TCAAG-CCCCTTCC----GGCTTGGTGTTGAGCCGC---GCGT
--CCCTC----GGGACGGGCTCGAACGGCAGTGGC-GGTCCGGCGCGCCGGCAAGTGCAG
T-AGG-CAT--ATCGTT-C-GCTTG-AACGGCGCG--CCTGGGTCCGGCCAGAC-AAA--
CCCCCCTT----------GCAA--TCAAACCGTTTGACCTCGGATCAGGTAGG-------
--------------
>scabrosa_MT936598_Brazil
CGTAGGTGAACCTGCGGAAGGATCATTACCGAG-AGAGGCGTCC-----AGCCTCGGGGG
GGCTTCGGCC-CCCCTT-TC-TTCAC-ACCC-TGTGGATAATG-GCA-CCGGTGTTGCTT
TGGCGGCGCACGG-CCGCC---GGAGAA-ACCGTCA-AACCCGTC-CTG-AACA-GATGT
CGTCCGAGTCCC-ATCG---AATCAAACTAAAAACTTTCAACAACGGATCTCTTGGTTCT
GGCATCGATGAAGAACGCAGCGAAATGCGATAAGTAATGTGAATTGCAGAATTCAGTGAA
TCATCGAATCTTTGAACGCACATTGCGCCCCTTGGCATTCCGAGGGGCATACCTGTTCGA
GCGTCATTACA-CCCC-TCAAG-CCCTGTCC----GGCTTGGTGATGAGCCCC---GTGT
--CCCTC----GGGACAGGCTCGAACGGCAGTGGC-GGTTCGGCGCGCCGGCAAGTGCAG
T-AGG-CAT--ATCGTT-C-GCTTG-AACGGCGCG--CTCGAGGC---------------
------------------------------------------------------------
--------------
>scabrosa_MT936666_Argentina
CGTAGGTGAACCTGCGGAAGGATCATTACCGAG-AGAGGCGTC------AGCCTCGGGGG
GACTTCGGCC-CCCCTT-TC-TTCAC-ACCC-TGTGGATAATG-GCA-CCGGTGTTGCTT
TGGCGGCGCACGG-CCGCC---GGAGAA-ACCGTCA-AACCCGTC-CTG-AACA-GATGT
CGTCCGAGTCCC-ATCG---AATCAAACTAAAAACTTTCAACAACGGATCTCTTGGTTCT
GGCATCGATGAAGAACGCAGCGAAATGCGATAAGTAATGTGAATTGCAGAACTCAGTGAA
TCATCGAATCTTTGAACGCACATTGCGCCCTTTGGCATTCCGAGGGGCATACCTGTTCGA
GCGTCATTACA-CCCC-TCAAG-CCCTGTCC----GGCTTGGTGATGAGCCCC---GTGT
--CCCTC----GGGACAGGCTCGAACGGCAGTGGC-GGTTCGGCGCGCCGGCAAGTGCAG
T-AGG-CAT--ATCGTT-C-GCTTG-AACGGCGCG--CTCGAGGCCGGCCAGAC--AA--
CCCCTCTT----------GCAA--TCAAACCGTTTGACCTCGGATCAGGTAGG-------
--------------
>scabrosa_MT936610_Colombia
CGTAGGTGAACCTGCGGAAGGATCATTACCGAG-AGAGGCGTC------AGCCTCGGGGG
GGCTTCGGCC-CCCCTT-TC-TTCAC-ACCC-TGTGGATAATG-GCA-CCAGTGTTGCTT
TGGCGGCGCACGG-CCGCC---GGAGAA-ACCGTCA-AACCCGTC-CTG-AACA-GATGT
CGTCCGAGTCCC-ATCG---AATCAAACTAAAAACTTTCAACAACGGATCTCTTGGTTCT
GGCATCGATGAAGAACGCAGCGAAATGCGATAAGTAATGTGAATTGCAGAACTCAGTGAA
TCATCGAATCTTTGAACGCACATTGCGCCCCTTGGCATTCCGAGGGGCATACCTGTTCGA
GCGTCATTACA-CCCC-TCAAG-CCCTGTCC----GGCTTGGTGATGAGCCCC---GTGT
--CCCTC----GGGACAGGCTCGAACGGCAGTGGC-GGTTCGGCGCGCCGGCAAGTGCAG
T-AGG-CAT--ATCGTT-C-GCTTG-AACGGCGCG--CTCGAGGCCGGCCAGAC--AA--
CTCCTCTT----------GCAA--TCAAACCGTTTGACCTCGGATCAGGTAGGGATACCC
GCTGAACTTAAGCA
>scabrosa_MT936726_Puerto-Rico
CGTAGGTGAACCTGCGGAAGGATCATTACCGAG-AGAGGCGTC------AGCCTCGGGGG
GGCTTCGGCC-CCCCTT-TC-TTCAC-ACCC-TGTGGATAATG-GCA-CCGGTGTTGCTT
TGGCGGCGCACGG-CCGCC---GGAGAA-ACCGTCA-AACCCGTC-CTG-AACA-GATGT
CGTCCGAGTCCC-ATCG---AATCAAACTAAAAACTTTCAACAACGGATCTCTTGGTTCT
GGCATCGATGAAGAACGCAGCGAAATGCGATAAGTAATGTGAATTGCAGAACTCAGTGAA
TCATCGAATCTTTGAACGCACATTGCGCCCCTTGGCATTCCGAGGGGCATACCTGTTCGA
GCGTCATTACA-CCCC-TCAAG-CCCTGTCC----GGCTTGGTGATGAGCCCC---GTGT
--CCCTC----GGGACAGGCTCGAACGGCAGTGGC-GGTTCGGCGCGCCGGCAAGTGCAG
T-AGG-CAT--ATCGTT-C-GCTTG-AACGGCGCG--CTCGAGGCCGGCCAGAC-AAA--
CCCCTCTT----------GCAA--TCAAACCGTTTGACCTCG------------------
--------------
>scabrosa_MT936648_Costa-Rica
CGTAGGTGAACCTGCGGAAGGATCATTACCGAG-AGAGGCGTC------AGCCTCGGGGG
GGCTTCGGC--CCCCTT-TC-TTCAC-ACCC-TGTGGATAATG-GCA-CCGGTGTTGCTT
TGGCGGCGCACGG-CCGCC---GGAGAA-ACCGTCA-AACCCGTC-CTG-AACA-GATGT
CGTCCGAGTCCC-ATCG---AATCAAACTAAAAACTTTCAACAACGGATCTCTTGGTTCT
GGCATCGATGAAGAACGCAGCGAAATGCGATAAGTAATGTGAATTGCAGAACTCAGTGAA
TCATCGAATCTTTGAACGCACATTGCGCCCCTTGGCATTCCGAGGGGCATACCTGTTCGA
GCGTCATTACA-CCCC-TCAAG-CCCTGTCC----GGCTTGGTGATGAGCCCC---GTGT
--CCCTC----GGGACAGGCTCGAACGGCAGTGGC-GGTTCGGCGCGCCGGCAAGTGCAG
T-AGG-CAT--ATCGTT-C-GCTTG-AACGGCGCG--CTCGAGGCCGGCCAGAC--AA--
CCCCTCTT----------GCAG--TCAAACCGTTTGACCTCGGATCAGGTAGG-------
--------------
>scabrosa_MT936736_Galapagos
CGTAGGTGAACCTGCGGAAGGATCATTACCGAG-AGAGGCGTC------AGCCTCGGGGG
GGCTTCGGCC-CCCCTT-TC-TTCAC-ACCC-TGTGGATAATG-GCA-CCGGTGTTGCTT
TGGCGGCGCACGG-CCGCC---GGAGAA-ACCGTCA-AACCCGTC-CTG-AACA-GATGT
CGTCCGAGTCCC-ATCG---AATCAAACTAAAAACTTTCAACAACGGATCTCTTGGTTCT
GGCATCGATGAAGAACGCAGCGAAATGCGATAAGTAATGTGAATTGCAGAACTCAGTGAA
TCATCGAATCTTTGAACGCACATTGCGCCCCTTGGCATTCCGAGGGGCATACCTGTTCGA
GCGTCATTACA-CCCC-TCAAG-CCCTGTCC----GGCTTGGTGATGAGCCCC---GTGT
--CCCTC----GGGACAGGCTCGAACGGCAGTGGC-GGTTCGGCGCGCCGGCAAGTGCAG
T-AGG-CAT--ATCGTT-C-GCTTG-AACGGCGCG--CTCGAGGCCGGCCAGAC--AA--
CCCCTCTT----------GCAA--TCAAACCGTTTGACCTCG------------------
--------------
>scabrosa_MT936729_Colombia
CGTAGGTGAACCTGCGGAAGGATCATTACCGAG-AGAGGCGTC------AGCCTCGGGGG
GGCTTCGGCC-CCCCTT-TC-TTCAC-ACCC-TGTGGATAATG-GCA-CCGGTGTTGCTT
TGGCGGCGCACGG-CCGCC---GGAGAA-ACCGTCA-AACCCGTC-CTG-AACA-GATGT
CGTCCGAGTCCC-ATCG---AATCAAACTAAAAACTTTCAACAACGGATCTCTTGGTTCT
GGCATCGATGAAGAACGCAGCGAAATGCGATAAGTAATGTGAATTGCAGAACTCAGTGAA
TCATCGAATCTTTGAACGCACATTGCGCCCCTTGGCATTCCGAGGGGCATACCTGTTCGA
GCGTCATTACA-CCCC-TCAAG-CCCTGTCC----GGCTTGGTGATGAGCCCC---GTGT
--CCCTC----GGGACAGGCTCGAACGGCAGTGGC-GGTTCGGCGCGCCGGCAAGTGCAG
T-AGG-CAT--ATCGTT-C-GCTTG-AACGGCGCG--CTCGAGGCCGGCCAGAC--AA--
CCCCTCTT----------GCAA--TCAAACCGTTTGACCTCG------------------
--------------
>scabrosa_MT936722_Mexico
CGTAGGTGAACCTGCGGAAGGATCATTACCGAG-AGAGGCGTC------AGCCTCGGGGG
GGCTTCGGCC-CCCCTT-TC-TTCAC-ACCC-TGTGGATAATG-GCA-CCGGTGTTGCTT
TGGCGGCGCACGG-CCGCC---GGAGAA-ACCGTCA-AACCCGTC-CTG-AACA-GATGT
CGTCCGAGTCCC-ATCG---AATCAAACTAAAAACTTTCAACAACGGATCTCTTGGTTCT
GGCATCGATGAAGAACGCAGCGAAATGCGATAAGTAATGTGAATTGCAGAACTCAGTGAA
TCATCGAATCTTTGAACGCACATTGCGCCCCTTGGCATTCCGAGGGGCATACCTGTTCGA
GCGTCATTACA-CCCC-TCAAG-CCCTGTCC----GGCTTGGTGATGAGCCCC---GTGT
--CCCTC----GGGACAGGCTCGAACGGCAGTGGC-GGTTCGGCGCGCCGGCAAGTGCAG
T-AGG-CAT--ATCGTT-C-GCTTG-AACGGCGCG--CTCGAGGCCGGCCAGAC--AA--
CCCCTCTT----------GCAA--TCAAACCGTT-GACCTCG------------------
--------------
>scabrosa_MT936720_Colombia
CGTAGGTGAACCTGCGGAAGGATCATTACCGAG-AGAGGCGTC------AGCCTCGGGGG
GGCTTCGGCC-CCCCTT-TC-TTCAC-ACCC-TGTGGATAATG-GCA-CCGGTGTTGCTT
TGGCGGCGCACGG-CCGCC---GGAGAA-ACCGTCA-AACCCGTC-CTG-AACA-GATGT
CGTCCGAGTCCC-ATCG---AATCGAACTAAAAACTTTCAACAACGGATCTCTTGGTTCT
GGCATCGATGAAGAACGCAGCGAAATGCGATAAGTAATGTGAATTGCAGAACTCAGTGAA
TCATCGAATCTTTGAACGCACATTGCGCCCCTTGGCATTCCGAGGGGCATACCTGTTCGA
GCGTCATTACA-CCCC-TCAAG-CCCTGTCC----GGCTTGGTGATGAGCCCC---GTGT
--CCCTC----GGGACAGGCTCGAACGGCAGTGGC-GGTTCGGCGCGCCGGCAAGTGCAG
T-AGG-CAT--ATCGTT-C-GCTTG-AACGGCGCG--CTCGAGGCCGGCCAGAC--AA--
CCCCTCTT----------GCAA--TCAAACCGTT-GACCTC-------------------
--------------
>scabrosa_MT936600_Brazil
CGTAGGTGAACCTGCGGAAGGATCATTACCGAG-AGAGGCGTC------AGCCTCGGGGG
GGCTTCGGCC-CCCCTT-TC-TTCAC-ACCC-TGTGGATAATG-GCA-CCGGTGTTGCTT
TGGCGGCGCACGG-CCGCC---GGAGAA-ACCGTCA-AACCCGTC-CTG-AACA-GATGT
CGTCCGAGTCCC-ATCG---AATCGAACTAAAAACTTTCAACAACGGATCTCTTGGTTCT
GGCATCGATGAAGAACGCAGCGAAATGCGATAAGTAATGTGAATTGCAGAACTCAGTGAA
TCATCGAATCTTTGAACGCACATTGCGCCCCTTGGCATTCCGAGGGGCATACCTGTTCGA
GCGTCATTACA-CCCC-TCAAG-CCCTGTCC----GGCTTGGTGATGAGCCCC---GTGT
--CCCTC----GGGACAGGCTCGAACGGCAGTGGC-GGTTCGGCGCGCCGGCAAGTGCAG
T-AGG-CAT--ATCGTT-C-GCTTG-AACGGCGCG--CTCGAGGCCGGCCAGAC--AA--
CCCCTCTT----------GCAA--TCAAACCGTTTGACCTCGGATCAGGTAGGGATACCC
GCTGAACTTAA---
